# Supplementary material for: Hit-and-run epigenetic editing prevents senescence entry in primary breast cells from healthy donors
Source: Nat Commun. 2017 Nov 13;8:1450. doi: 10.1038/s41467-017-01078-2 (PMC5684409; doi:10.1038/s41467-017-01078-2)
Supplement: Supplementary file 6 — Supplementary Data 1 [file 41467_2017_1078_MOESM6_ESM.xlsx]

## Sheet: Sheet1
		Supplementary Data 1. EPIC array data showing significantly >20% hypermethylated probes in 3A3L targeted vs. 3A3LΔ
	logFC	AveExpr	t	P.Value	adj.P.Val	B	X3A3L_AVG	delta_AVG	deltaBeta	CHR	MAPINFO	Strand	Type	gene	feature	cgi	feat.cgi	UCSC_Islands_Name	SNP_ID	SNP_DISTANCE
cg25568066	-0.230132	0.181323	-26.6808	3.25e-07	0.00197637	7.01444	0.296389	0.0662572	-0.230132	5	126205045	R	I	2003-03-01	3'UTR	opensea	3'UTR-opensea		rs192047049;rs558642571;rs568963288	47;44;32
cg05917988	-0.319962	0.217227	-17.2411	3.83e-06	0.00355441	5.19834	0.377208	0.057246	-0.319962	6	44281197	F	II	AARS2	TSS200	island	TSS200-island	chr6:44280719-44281198	rs186526490;rs571710536	26;29
cg27658518	-0.278909	0.182725	-14.5871	9.76e-06	0.00421351	4.37087	0.32218	0.0432701	-0.278909	3	183723888	F	II	ABCC5-AS1	TSS1500	opensea	TSS1500-opensea		rs140304814	35
cg06829893	-0.279005	0.16295	-17.8326	3.16e-06	0.00338834	5.35763	0.302452	0.0234472	-0.279005	2	27346593	F	I	ABHD1	TSS200	island	TSS200-island	chr2:27346380-27346766	rs556357900;rs541783608;rs563458977;rs531007063	5;11;27;44
cg24545533	-0.288136	0.469997	-10.5091	5.98e-05	0.00704537	2.60879	0.614065	0.325929	-0.288136	9	133721366	R	II	ABL1	Body	opensea	Body-opensea		rs557150963;rs577015340;rs189781719	43;24;21
cg05826458	-0.257583	0.180675	-18.2519	2.78e-06	0.00329996	5.46573	0.309466	0.0518835	-0.257583	2	111875031	F	II	ACOXL	Body	shore	Body-shore	chr2:111875206-111880965	rs113510529;rs569008819	28;31
cg24519084	-0.216279	0.140137	-24.159	5.7e-07	0.00234276	6.65174	0.248276	0.0319975	-0.216279	15	35087773	R	I	ACTC1	1stExon	opensea	1stExon-opensea		rs139691739;rs558792304;rs113178069	41;37;34
cg25150408	-0.219539	0.141452	-19.9255	1.69e-06	0.0030023	5.86099	0.251222	0.0316825	-0.219539	7	87564345	F	I	ADAM22	Body	island	Body-island	chr7:87563342-87564571	rs199723886;rs118019617;rs80075458	16;43;47
cg02484111	-0.245102	0.18998	-18.3955	2.66e-06	0.00329948	5.50186	0.312531	0.0674293	-0.245102	11	130318594	F	I	ADAMTS15	TSS1500	island	TSS1500-island	chr11:130318234-130320198	rs563515746;rs529073502;rs549286558;rs565818532	3;13;49;51
cg20413471	-0.200435	0.136713	-12.9207	1.92e-05	0.00501173	3.73649	0.23693	0.0364952	-0.200435	5	128796079	F	I	ADAMTS19	TSS200	island	TSS200-island	chr5:128795503-128797417	rs569533213	50
cg18570853	-0.253988	0.345908	-9.05128	0.000134518	0.00916278	1.77055	0.472902	0.218914	-0.253988	21	46557241	R	II	ADARB1	5'UTR	shelf	5'UTR-shelf	chr21:46553606-46554412	rs561695770;rs1893562;rs547428617	43;40;1
cg04473078	-0.226553	0.140859	-12.4153	2.39e-05	0.00525575	3.52273	0.254135	0.0275822	-0.226553	16	4165886	F	I	ADCY9	5'UTR	island	5'UTR-island	chr16:4164808-4166258
cg21779231	-0.227563	0.176747	-12.4524	2.35e-05	0.00524258	3.5388	0.290529	0.0629655	-0.227563	8	67351597	F	II	ADHFE1	Body	island	Body-island	chr8:67351287-67351839	rs572741766;rs540229888;rs142754169	18;36;39
cg18027174	-0.225469	0.207677	-10.3795	6.4e-05	0.0071645	2.53969	0.320411	0.0949421	-0.225469	3	119298236	R	II	ADPRH	TSS1500	shore	TSS1500-shore	chr3:119298284-119298983	rs532318750	42
cg15154002	-0.248848	0.191516	-25.294	4.4e-07	0.0021395	6.82338	0.31594	0.0670927	-0.248848	22	25961523	R	II	ADRBK2	Body	shore	Body-shore	chr22:25960959-25961368	rs140577805;rs570254800	45;7
cg19542849	-0.256642	0.19286	-11.003	4.65e-05	0.00649513	2.86348	0.321181	0.0645393	-0.256642	2	100217960	R	I	AFF3	Body	opensea	Body-opensea		rs201879547;rs143696804;rs535055357;rs555444536;rs202019958	48;46;38;8;2
cg20263435	-0.24154	0.152473	-23.6254	6.47e-07	0.00240883	6.56584	0.273243	0.0317028	-0.24154	8	41435469	R	I	AGPAT6	TSS1500	island	TSS1500-island	chr8:41435360-41436159	rs564263619	19
cg26222311	-0.290931	0.199878	-30.4785	1.53e-07	0.00162168	7.45054	0.345343	0.0544125	-0.290931	1	976227	R	I	AGRN	Body	island	Body-island	chr1:975496-980305
cg00688264	-0.267315	0.161041	-21.6565	1.06e-06	0.00273952	6.2165	0.294699	0.027384	-0.267315	9	133972025	F	I	AIF1L	1stExon	island	1stExon-island	chr9:133971670-133972578	rs573930023;rs184924255	1;40
cg10787120	-0.270649	0.199176	-33.2415	9.32e-08	0.00155684	7.70388	0.3345	0.063851	-0.270649	14	96857745	R	I	AK7	TSS1500	island	TSS1500-island	chr14:96857611-96858125	rs570524788;rs538272434;rs549984959	48;44;19
cg05712302	-0.457389	0.319689	-21.0618	1.24e-06	0.00283701	6.09992	0.548384	0.0909948	-0.457389	6	131571441	R	II	AKAP7	5'UTR	opensea	5'UTR-opensea		rs191716755;rs111924173;rs565136900;rs115353395	33;27;9;7
cg12700074	-0.294421	0.203352	-15.7923	6.26e-06	0.0039423	4.77133	0.350563	0.0561421	-0.294421	6	131571435	R	II	AKAP7	TSS200	opensea	TSS200-opensea		rs191716755;rs111924173;rs565136900;rs115353395	27;21;3;1
cg20878463	-0.225445	0.332634	-9.15706	0.000126351	0.00894695	1.83616	0.445357	0.219912	-0.225445	15	58358758	R	I	ALDH1A2	TSS1500	island	TSS1500-island	chr15:58357309-58358776	rs552734033	13
cg15798800	-0.288385	0.168179	-41.1455	2.77e-08	0.00155684	8.22602	0.312372	0.0239865	-0.288385	3	125899832	R	II	ALDH1L1	TSS200	shore	TSS200-shore	chr3:125898662-125899568	rs544371001	1
cg07330230	-0.238414	0.158732	-13.063	1.8e-05	0.00492426	3.79473	0.277939	0.0395245	-0.238414	3	125899925	F	I	ALDH1L1	TSS1500	shore	TSS1500-shore	chr3:125898662-125899568
cg07800320	-0.200141	0.133105	-12.2547	2.57e-05	0.00536653	3.45251	0.233175	0.0330338	-0.200141	3	125899567	F	II	ALDH1L1	TSS200	island	TSS200-island	chr3:125898662-125899568	rs146290070	45
cg02459951	-0.293522	0.169373	-17.0901	4.02e-06	0.00358222	5.15636	0.316134	0.0226118	-0.293522	1	165668044	F	II	ALDH9A1	TSS200	shore	TSS200-shore	chr1:165667544-165667817
cg12867024	-0.399587	0.346168	-14.8093	8.97e-06	0.00412528	4.44808	0.545962	0.146374	-0.399587	2	73645579	R	II	ALMS1	Body	opensea	Body-opensea		rs561408030;rs529106701;rs544380690	29;8;4
cg15799267	-0.24429	0.23696	-11.5891	3.5e-05	0.00596321	3.14885	0.359106	0.114815	-0.24429	17	7942406	R	II	ALOX15B	5'UTR	opensea	5'UTR-opensea		rs550742047;rs187841999	42;40
cg17321883	-0.284673	0.180473	-18.4193	2.64e-06	0.00329948	5.5078	0.322809	0.0381362	-0.284673	3	49756736	R	I	AMIGO3	1stExon	island	1stExon-island	chr3:49755763-49757317	rs199686521	45
cg07435445	-0.214593	0.230814	-15.7348	6.39e-06	0.0039423	4.7532	0.33811	0.123518	-0.214593	14	103396379	R	I	AMN	Body	island	Body-island	chr14:103394397-103397070	rs201788173	36
cg26044428	-0.271599	0.204749	-12.7009	2.11e-05	0.005105	3.64484	0.340548	0.0689491	-0.271599	14	77279408	F	II	ANGEL1	TSS200	island	TSS200-island	chr14:77278573-77279409
cg06603943	-0.206159	0.152149	-24.5559	5.2e-07	0.00228439	6.71342	0.255228	0.0490689	-0.206159	9	129885291	R	II	ANGPTL2	TSS1500	opensea	TSS1500-opensea		rs528708474;rs548647981;rs561887348	36;33;19
cg18893488	-0.325237	0.196415	-16.1207	5.58e-06	0.00383718	4.87301	0.359034	0.0337966	-0.325237	15	65204017	R	I	ANKDD1A	TSS200	island	TSS200-island	chr15:65203730-65204392	rs116181650;rs72625757;rs112255965	39;38;28
cg08997362	-0.263367	0.235748	-14.0914	1.18e-05	0.00437379	4.19264	0.367432	0.104064	-0.263367	11	113258469	R	II	ANKK1	TSS200	island	TSS200-island	chr11:113258443-113258821	rs151031287	50
cg17753090	-0.286193	0.391329	-12.6125	2.19e-05	0.00515061	3.60742	0.534426	0.248233	-0.286193	19	33090817	F	II	ANKRD27	Body	opensea	Body-opensea		rs79952649	22
cg26144437	-0.221137	0.208134	-13.4263	1.55e-05	0.0046798	3.93985	0.318703	0.0975658	-0.221137	1	145474469	F	I	ANKRD34A	Body	island	Body-island	chr1:145472980-145474702	rs587769615	29
cg26399201	-0.319691	0.198978	-22.8696	7.78e-07	0.0025119	6.43801	0.358823	0.0391325	-0.319691	5	132149404	R	I	ANKRD43	1stExon	island	1stExon-island	chr5:132148854-132150918	rs375273970	1
cg06289589	-0.379093	0.233889	-24.181	5.67e-07	0.00234276	6.65521	0.423436	0.044343	-0.379093	20	10015419	F	II	ANKRD5	TSS1500	shore	TSS1500-shore	chr20:10015610-10015914	rs529900171;rs550130361;rs563575032	15;48;51
cg01369406	-0.282271	0.198988	-14.9348	8.55e-06	0.00408095	4.49102	0.340123	0.0578525	-0.282271	20	10015446	F	I	ANKRD5	TSS1500	shore	TSS1500-shore	chr20:10015610-10015914	rs550130361;rs563575032	21;24
cg01258200	-0.380587	0.225017	-29.7724	1.74e-07	0.00173356	7.37791	0.415311	0.0347232	-0.380587	4	77819018	F	II	ANKRD56	TSS200	island	TSS200-island	chr4:77818015-77819600	rs556043949;rs7669643	31;33
cg06046430	-0.33957	0.213884	-26.8336	3.14e-07	0.00197637	7.03434	0.383668	0.0440987	-0.33957	4	77819534	F	I	ANKRD56	TSS1500	island	TSS1500-island	chr4:77818015-77819600	rs111467942;rs192390514	2;43
cg17109042	-0.252866	0.249071	-8.74437	0.000161927	0.00984609	1.57552	0.375504	0.122638	-0.252866	12	99139387	R	II	ANKS1B	3'UTR	island	3'UTR-island	chr12:99139386-99139769	rs540406224;rs565368661;rs577214059;rs544545940	49;47;15;7
cg02668949	-0.22115	0.200114	-10.631	5.61e-05	0.00692943	2.67294	0.310689	0.0895386	-0.22115	11	926768	R	II	AP2A2	Body	shore	Body-shore	chr11:925183-926083	rs184509539;rs189295732;rs547132960	42;27;20
cg14163229	-0.211869	0.169856	-10.9796	4.7e-05	0.00651898	2.85171	0.275791	0.0639211	-0.211869	11	6440707	F	I	APBB1	TSS1500	island	TSS1500-island	chr11:6439863-6440732	rs142687330	33
cg06485940	-0.224771	0.255856	-29.6786	1.77e-07	0.00174197	7.368	0.368241	0.14347	-0.224771	4	40859293	F	I	APBB2	Body	shore	Body-shore	chr4:40858884-40859162	rs566630310;rs182311557;rs186975330	3;13;27
cg12455762	-0.221027	0.149084	-12.6259	2.18e-05	0.00514886	3.61312	0.259597	0.0385703	-0.221027	4	40859095	F	I	APBB2	Body	island	Body-island	chr4:40858884-40859162	rs560298624;rs528847037;rs549008286	21;31;40
cg25410117	-0.245438	0.197832	-27.3525	2.82e-07	0.00192052	7.10031	0.320551	0.0751134	-0.245438	18	24443344	R	I	AQP4	TSS1500	island	TSS1500-island	chr18:24443200-24443458
cg01509843	-0.289951	0.17021	-34.5802	7.44e-08	0.00155684	7.81115	0.315186	0.025235	-0.289951	8	143695822	R	I	ARC	5'UTR	island	5'UTR-island	chr8:143694430-143696166	rs587685642;rs587765767	30;27
cg06649520	-0.229181	0.128911	-21.4084	1.13e-06	0.00277665	6.16853	0.243502	0.0143209	-0.229181	4	153700671	R	II	ARFIP1	TSS1500	island	TSS1500-island	chr4:153700539-153701491
cg05242526	-0.364207	0.216135	-20.934	1.28e-06	0.00284269	6.07413	0.398238	0.0340312	-0.364207	4	86396103	R	I	ARHGAP24	TSS200	opensea	TSS200-opensea		rs148219693	15
cg01418124	-0.301639	0.179426	-22.0693	9.51e-07	0.00266342	6.29426	0.330246	0.0286069	-0.301639	4	86396096	R	II	ARHGAP24	TSS200	opensea	TSS200-opensea		rs148219693	8
cg02052774	-0.234576	0.149479	-12.1328	2.71e-05	0.00547867	3.39843	0.266767	0.0321908	-0.234576	4	86396080	F	II	ARHGAP24	TSS1500	opensea	TSS1500-opensea		rs148219693;rs73834126	10;40
cg06824423	-0.366448	0.371028	-13.6025	1.44e-05	0.00462351	4.00843	0.554252	0.187804	-0.366448	6	157505631	R	II	ARID1B	Body	opensea	Body-opensea		rs575314894;rs367611855;rs562270625	32;21;13
cg14059921	-0.241543	0.18616	-23.1164	7.32e-07	0.00248085	6.48058	0.306932	0.0653885	-0.241543	9	34628952	F	I	ARID3C	TSS1500	island	TSS1500-island	chr9:34628795-34629061	rs577787601;rs559838991	23;41
cg25353120	-0.216609	0.377106	-9.75822	8.96e-05	0.00798359	2.19425	0.485411	0.268802	-0.216609	10	104435818	F	II	ARL3	3'UTR	opensea	3'UTR-opensea		rs565136139	0
cg07846311	-0.310015	0.200181	-19.7959	1.76e-06	0.0030023	5.83231	0.355188	0.0451731	-0.310015	4	57371927	F	I	ARL9	5'UTR	island	5'UTR-island	chr4:57371582-57372022
cg14466287	-0.217098	0.299599	-17.4574	3.57e-06	0.00353634	5.25755	0.408147	0.19105	-0.217098	1	150785684	F	II	ARNT	Body	opensea	Body-opensea		rs201828588;rs200025645	3;51
cg13909895	-0.211708	0.142906	-14.5882	9.75e-06	0.00421351	4.37123	0.24876	0.0370519	-0.211708	22	51066142	R	I	ARSA	1stExon	island	1stExon-island	chr22:51066107-51067051	rs554327628;rs572475346	24;11
cg25907642	-0.239018	0.718429	-13.3319	1.61e-05	0.00473586	3.90265	0.837938	0.59892	-0.239018	5	78260853	F	II	ARSB	Body	opensea	Body-opensea		rs183897747;rs563388760;rs187741735;rs549190520	1;24;33;38
cg12431123	-0.282887	0.180383	-13.0401	1.82e-05	0.00493972	3.78543	0.321826	0.0389393	-0.282887	12	103351432	R	I	ASCL1	TSS200	shore	TSS200-shore	chr12:103351579-103352695
cg16655240	-0.211194	0.257795	-14.856	8.81e-06	0.00412057	4.46411	0.363392	0.152198	-0.211194	20	32857072	R	I	ASIP	3'UTR	island	3'UTR-island	chr20:32856659-32857248	rs565344627;rs533183408	32;14
cg23292583	-0.240706	0.357101	-12.5166	2.29e-05	0.00518726	3.56644	0.477454	0.236747	-0.240706	8	62566099	F	II	ASPH	Body	opensea	Body-opensea		rs535998067;rs139677107;rs374279734	13;43;45
cg17061179	-0.33449	0.177235	-12.743	2.07e-05	0.00508389	3.66256	0.34448	0.00999014	-0.33449	10	89578541	F	II	ATAD1	TSS1500	shore	TSS1500-shore	chr10:89577481-89578287	rs28372732;rs561268968	8;12
cg04107037	-0.232771	0.151079	-13.2892	1.64e-05	0.0047714	3.88572	0.267464	0.0346935	-0.232771	4	94750205	F	II	ATOH1	1stExon	island	1stExon-island	chr4:94749495-94750998	rs145839632;rs573835433;rs138388359;rs562102963;rs113356228	5;14;22;25;46
cg18307767	-0.313931	0.1868	-17.8106	3.19e-06	0.00338834	5.35184	0.343766	0.0298348	-0.313931	18	43684181	F	II	ATP5A1	5'UTR	island	5'UTR-island	chr18:43684113-43684847
cg19842134	-0.24032	0.191031	-13.738	1.36e-05	0.00452959	4.06034	0.311191	0.0708714	-0.24032	12	54070591	R	I	ATP5G2	TSS1500	shore	TSS1500-shore	chr12:54071053-54071265	rs142467861	45
cg27479634	-0.217419	0.208711	-11.404	3.82e-05	0.00609484	3.06063	0.317421	0.100002	-0.217419	12	54070545	F	II	ATP5G2	TSS1500	shore	TSS1500-shore	chr12:54071053-54071265	rs142467861	3
cg06824583	-0.310216	0.200838	-34.3637	7.71e-08	0.00155684	7.79441	0.355946	0.0457296	-0.310216	1	154297643	F	I	ATP8B2	TSS1500	shore	TSS1500-shore	chr1:154298205-154298544
cg08314989	-0.272145	0.197081	-14.5279	9.98e-06	0.00425245	4.35001	0.333154	0.0610087	-0.272145	3	160822444	R	II	B3GALNT1	5'UTR	shore	5'UTR-shore	chr3:160822494-160823260	rs547708225;rs532604197;rs530107058	46;29;28
cg19664267	-0.24042	0.176615	-17.6349	3.37e-06	0.00345129	5.30528	0.296825	0.0564047	-0.24042	6	33245163	F	I	B3GALT4	1stExon	island	1stExon-island	chr6:33244677-33245554	rs531951972;rs72654490	37;42
cg11065385	-0.217647	0.132445	-25.4875	4.21e-07	0.0021395	6.85121	0.241269	0.0236214	-0.217647	12	568798	F	II	B4GALNT3	TSS1500	island	TSS1500-island	chr12:568702-570362	rs561476697	5
cg06399148	-0.361514	0.216179	-14.7351	9.22e-06	0.00416711	4.42248	0.396936	0.0354215	-0.361514	8	104153148	F	I	BAALC	1stExon	island	1stExon-island	chr8:104152726-104153390
cg10063663	-0.233579	0.461078	-16.1364	5.55e-06	0.00383718	4.87779	0.577868	0.344289	-0.233579	17	79038712	R	I	BAIAP2	Body	opensea	Body-opensea		rs528583018	49
cg26072906	-0.331934	0.202778	-11.6092	3.46e-05	0.00593604	3.15832	0.368745	0.0368108	-0.331934	1	212874552	F	II	BATF3	TSS1500	shore	TSS1500-shore	chr1:212872460-212874048	rs150237598;rs549121602	20;48
cg00765922	-0.257784	0.257693	-10.9442	4.79e-05	0.00655266	2.83389	0.386585	0.128801	-0.257784	1	156626839	F	II	BCAN	Body	shore	Body-shore	chr1:156627342-156627576	rs146570755	12
cg20059982	-0.261599	0.223158	-10.636	5.6e-05	0.00692752	2.67553	0.353957	0.0923583	-0.261599	1	94079693	F	II	BCAR3	1stExon	opensea	1stExon-opensea		rs539922107;rs569034439;rs142117990	11;30;39
cg05907478	-0.244396	0.388271	-10.9495	4.78e-05	0.0065443	2.83655	0.510469	0.266073	-0.244396	20	52679395	R	II	BCAS1	5'UTR	opensea	5'UTR-opensea		rs548622821;rs142923164	29;27
cg19351000	-0.240818	0.179338	-14.343	1.07e-05	0.00428968	4.28412	0.299747	0.0589292	-0.240818	2	60779617	F	I	BCL11A	Body	island	Body-island	chr2:60779445-60779745	rs574608589;rs535645599	25;44
cg11076862	-0.225999	0.146026	-17.797	3.2e-06	0.00339298	5.34826	0.259026	0.0330266	-0.225999	22	18256616	R	II	BID	5'UTR	island	5'UTR-island	chr22:18256615-18257377	rs543943613;rs561066979;rs529956504	29;19;1
cg13713046	-0.241649	0.440213	-10.6453	5.57e-05	0.00692164	2.68041	0.561037	0.319388	-0.241649	8	22500019	R	II	BIN3-IT1	TSS1500	opensea	TSS1500-opensea		rs141786587;rs571945418;rs545671862;rs564254622	45;15;6;1
cg00755980	-0.268895	0.194142	-11.6851	3.34e-05	0.00587146	3.19394	0.328589	0.059694	-0.268895	10	63422640	F	I	C10orf107	TSS200	island	TSS200-island	chr10:63422538-63423105	rs537374883	21
cg03969957	-0.292564	0.185223	-28.8138	2.1e-07	0.00178264	7.27352	0.331505	0.0389409	-0.292564	10	95462699	R	I	C10orf4	TSS1500	shore	TSS1500-shore	chr10:95462160-95462500	rs13376897	19
cg00082939	-0.260625	0.203316	-10.9441	4.79e-05	0.00655266	2.83385	0.333628	0.0730029	-0.260625	10	77165293	F	II	C10orf41	Body	island	Body-island	chr10:77155128-77169600	rs568788858;rs112197680	0;31
cg03936104	-0.232903	0.185901	-10.9871	4.69e-05	0.00651444	2.85553	0.302353	0.0694501	-0.232903	10	77164747	F	II	C10orf41	Body	island	Body-island	chr10:77155128-77169600
cg24842260	-0.224934	0.148144	-9.33469	0.000113901	0.0086685	1.94455	0.260611	0.0356775	-0.224934	10	77164147	R	I	C10orf41	Body	island	Body-island	chr10:77155128-77169600	rs534128817	22
cg24677093	-0.217098	0.274986	-11.9833	2.91e-05	0.00560971	3.3312	0.383535	0.166437	-0.217098	10	77166172	R	I	C10orf41	Body	island	Body-island	chr10:77155128-77169600
cg03049303	-0.20684	0.146088	-22.3004	8.97e-07	0.00262862	6.33669	0.249508	0.0426675	-0.20684	10	103816154	R	II	C10orf76	TSS1500	shore	TSS1500-shore	chr10:103815502-103816105	rs191143829;rs372750815;rs555801358;rs61873647	48;44;26;14
cg10409043	-0.240923	0.349659	-11.1502	4.32e-05	0.00634442	2.93685	0.470121	0.229197	-0.240923	14	103570024	F	I	C14orf73	Body	island	Body-island	chr14:103568365-103571499	rs550375502;rs192282346	26;28
cg05636663	-0.235108	0.155651	-12.1744	2.66e-05	0.00543484	3.41696	0.273205	0.0380967	-0.235108	15	40856703	F	II	C15orf57	Body	opensea	Body-opensea
cg02642565	-0.306505	0.236574	-13.1771	1.72e-05	0.00485259	3.84089	0.389826	0.0833209	-0.306505	16	4579402	F	II	C16orf5	5'UTR	opensea	5'UTR-opensea		rs80120056;rs537682935;rs180986216;rs187331897	13;20;35;45
cg02548780	-0.219606	0.247702	-19.9263	1.69e-06	0.0030023	5.86117	0.357505	0.137899	-0.219606	16	22020026	F	I	C16orf52	Body	island	Body-island	chr16:22018987-22020057	rs549515190;rs561340323;rs72117898	10;19;41
cg21525032	-0.250829	0.207284	-22.0587	9.54e-07	0.00266342	6.29229	0.332698	0.0818696	-0.250829	17	80372493	R	I	C17orf101	Body	shore	Body-shore	chr17:80373276-80373490	rs551627685;rs569803930;rs537280356	8;6;2
cg07937142	-0.204071	0.141721	-11.3553	3.91e-05	0.0061358	3.03714	0.243757	0.0396854	-0.204071	17	54897153	F	II	C17orf67	5'UTR	opensea	5'UTR-opensea		rs547173681;rs559237039;rs533013149;rs79040727	6;17;33;41
cg17473382	-0.221388	0.194638	-12.2722	2.55e-05	0.00535155	3.46022	0.305332	0.0839436	-0.221388	17	59489098	R	I	C17orf82	TSS200	island	TSS200-island	chr17:59488115-59490485	rs560049522	37
cg23750265	-0.21258	0.14555	-24.1735	5.68e-07	0.00234276	6.65402	0.25184	0.03926	-0.21258	1	159824856	R	I	C1orf204	Body	island	Body-island	chr1:159824006-159825011	rs537501892;rs549752537;rs111439060	51;24;23
cg10851037	-0.213013	0.147883	-10.3868	6.38e-05	0.00716177	2.54362	0.254389	0.0413765	-0.213013	1	151020139	R	II	C1orf56	TSS200	shore	TSS200-shore	chr1:151020162-151020627	rs587765989	35
cg08349573	-0.224805	0.150226	-13.0071	1.85e-05	0.00495579	3.77195	0.262629	0.0378242	-0.224805	17	77020243	R	I	C1QTNF1	TSS200	island	TSS200-island	chr17:77020023-77020868	rs547739877;rs534289799;rs536492899	31;19;17
cg24692861	-0.281225	0.158924	-11.7643	3.22e-05	0.00577481	3.23079	0.299536	0.0183112	-0.281225	3	155524344	R	II	C3orf33	TSS1500	shore	TSS1500-shore	chr3:155523740-155524174	rs569974859;rs530866889	23;8
cg21102950	-0.270995	0.163106	-15.3148	7.43e-06	0.00398468	4.61796	0.298603	0.0276083	-0.270995	3	155524173	F	II	C3orf33	TSS200	island	TSS200-island	chr3:155523740-155524174	rs370899297;rs529870341	2;46
cg05531255	-0.237163	0.149681	-17.6318	3.37e-06	0.00345129	5.30447	0.268262	0.0310994	-0.237163	3	167967782	R	I	C3orf50	Body	island	Body-island	chr3:167967246-167968130
cg00826921	-0.286494	0.19811	-32.5556	1.05e-07	0.00155684	7.64523	0.341357	0.0548629	-0.286494	3	143692146	R	I	C3orf58	Body	island	Body-island	chr3:143689733-143692279	rs189247816;rs182240413	50;2
cg14681629	-0.224598	0.431596	-10.438	6.21e-05	0.0071242	2.57103	0.543895	0.319297	-0.224598	5	43041808	F	II	C5orf39	TSS1500	shore	TSS1500-shore	chr5:43042107-43043477	rs573486384	42
cg05804949	-0.339165	0.303572	-17.2379	3.83e-06	0.00355441	5.19745	0.473154	0.13399	-0.339165	7	23719620	R	II	C7orf46	TSS200	island	TSS200-island	chr7:23719619-23720006	rs193234637;rs1055237;rs150001911;rs541675746	51;45;41;29
cg09630479	-0.22883	0.228387	-9.23163	0.000120941	0.0088388	1.88194	0.342802	0.113972	-0.22883	7	1105484	F	II	C7orf50	Body	island	Body-island	chr7:1105259-1105974	rs57011695;rs538801353	13;18
cg14015706	-0.204184	0.129583	-15.1608	7.86e-06	0.00401114	4.56704	0.231676	0.0274911	-0.204184	9	132382433	R	II	C9orf50	1stExon	island	1stExon-island	chr9:132382432-132383004	rs529361671;rs548738466	26;1
cg02565308	-0.215829	0.131079	-14.7952	9.01e-06	0.00413414	4.44323	0.238993	0.0231641	-0.215829	9	135645631	R	II	C9orf98	Body	island	Body-island	chr9:135645441-135646092
cg27304042	-0.255296	0.191485	-27.5384	2.71e-07	0.00188732	7.12334	0.319133	0.0638372	-0.255296	15	63674289	R	II	CA12	1stExon	shore	1stExon-shore	chr15:63673888-63674160
cg11178920	-0.205645	0.158154	-10.1409	7.27e-05	0.00748215	2.40982	0.260977	0.0553316	-0.205645	15	63674276	R	II	CA12	TSS1500	shore	TSS1500-shore	chr15:63673888-63674160
cg14337168	-0.302498	0.188156	-31.3475	1.3e-07	0.00155684	7.53528	0.339406	0.036907	-0.302498	22	24551888	R	I	CABIN1	Body	island	Body-island	chr22:24551813-24552696	rs550657454	1
cg01815907	-0.282614	0.202083	-35.5709	6.34e-08	0.00155684	7.88486	0.34339	0.0607762	-0.282614	22	24551900	R	I	CABIN1	Body	island	Body-island	chr22:24551813-24552696	rs550657454	13
cg12892087	-0.22293	0.151013	-14.2883	1.1e-05	0.00430352	4.26442	0.262478	0.0395479	-0.22293	18	20840304	R	II	CABLES1	3'UTR	opensea	3'UTR-opensea		rs577663623	4
cg06056274	-0.271694	0.208573	-9.0645	0.000133463	0.00913795	1.7788	0.344419	0.0727257	-0.271694	1	65064036	F	II	CACHD1	Body	opensea	Body-opensea		rs540375709	28
cg02974928	-0.485074	0.288745	-56.2901	4.64e-09	0.00155684	8.76291	0.531282	0.0462083	-0.485074	1	181452044	F	I	CACNA1E	TSS1500	island	TSS1500-island	chr1:181451311-181452049	rs560030692;rs527263468	44;46
cg15742412	-0.391605	0.246385	-25.2335	4.46e-07	0.0021395	6.81458	0.442188	0.0505827	-0.391605	1	181452048	F	II	CACNA1E	TSS1500	island	TSS1500-island	chr1:181451311-181452049	rs560030692;rs527263468	40;42
cg22118604	-0.266808	0.175451	-38.9055	3.81e-08	0.00155684	8.10237	0.308855	0.0420473	-0.266808	17	37353833	R	I	CACNB1	1stExon	island	1stExon-island	chr17:37353205-37353877	rs373615559;rs547961510;rs569551130	47;21;4
cg19697530	-0.205838	0.112391	-12.9065	1.93e-05	0.00501173	3.73062	0.21531	0.00947163	-0.205838	11	115375071	F	I	CADM1	1stExon	island	1stExon-island	chr11:115373574-115375881	rs561567580;rs112835318;rs45514793	22;29;30
cg14034757	-0.331345	0.213477	-13.6401	1.42e-05	0.0045883	4.02291	0.379149	0.0478043	-0.331345	1	209759145	R	I	CAMK1G	5'UTR	opensea	5'UTR-opensea		rs575196015;rs542629385	48;13
cg13264494	-0.214556	0.134634	-17.0109	4.13e-06	0.00358718	5.13409	0.241912	0.027356	-0.214556	4	114682897	F	I	CAMK2D	1stExon	shore	1stExon-shore	chr4:114682069-114682886	rs6833561;rs572789780;rs534597603;rs370454437	22;28;38;43
cg11526866	-0.229046	0.207572	-12.4314	2.37e-05	0.00525038	3.52973	0.322095	0.0930488	-0.229046	1	20813614	F	II	CAMK2N1	TSS1500	shore	TSS1500-shore	chr1:20810462-20813511	rs1253919	20
cg00307073	-0.215073	0.153639	-27.9747	2.48e-07	0.00184508	7.17624	0.261176	0.0461024	-0.215073	7	116502428	R	II	CAPZA2	TSS200	island	TSS200-island	chr7:116502427-116502920	rs535913703;rs531781112	22;1
cg22506059	-0.230208	0.224048	-11.1185	4.39e-05	0.00639002	2.92113	0.339152	0.108944	-0.230208	22	37916157	F	II	CARD10	TSS1500	shore	TSS1500-shore	chr22:37914768-37915883	rs78274488;rs139554376;rs114212729;rs540810952	15;29;38;43
cg18735586	-0.280285	0.195997	-24.7111	5.02e-07	0.00227325	6.73705	0.33614	0.0558544	-0.280285	16	88947796	F	I	CBFA2T3	Body	island	Body-island	chr16:88947776-88948015	rs540574674;rs11642210;rs200201856	17;44;51
cg08032197	-0.26397	0.161392	-12.7928	2.02e-05	0.00506311	3.68341	0.293377	0.0294068	-0.26397	21	37507210	R	II	CBR3	TSS200	island	TSS200-island	chr21:37507198-37508259	rs8132243;rs115876573;rs45510501	47;36;8
cg18470593	-0.287948	0.182386	-19.7069	1.8e-06	0.00301143	5.81244	0.32636	0.0384123	-0.287948	4	15471377	R	II	CC2D2A	TSS200	opensea	TSS200-opensea		rs114892153	15
cg02774186	-0.254109	0.208012	-20.2945	1.53e-06	0.00293995	5.94101	0.335066	0.0809576	-0.254109	18	57364587	F	I	CCBE1	5'UTR	island	5'UTR-island	chr18:57363714-57365001
cg05356308	-0.207709	0.170695	-15.5998	6.7e-06	0.0039683	4.7103	0.274549	0.06684	-0.207709	10	106113270	R	I	CCDC147	TSS1500	opensea	TSS1500-opensea		rs546157258;rs578157600	46;8
cg16120422	-0.209067	0.146201	-22.8034	7.91e-07	0.00253179	6.42645	0.250735	0.0416675	-0.209067	12	113590924	F	I	CCDC42B	Body	island	Body-island	chr12:113590806-113591304
cg02545294	-0.271949	0.265442	-31.9454	1.17e-07	0.00155684	7.59079	0.401416	0.129467	-0.271949	18	52626762	F	I	CCDC68	TSS1500	island	TSS1500-island	chr18:52626517-52626849	rs546850552;rs193217277	1;34
cg02699761	-0.223662	0.228347	-28.0154	2.46e-07	0.00184508	7.1811	0.340178	0.116516	-0.223662	18	52626766	F	I	CCDC68	TSS1500	island	TSS1500-island	chr18:52626517-52626849	rs193217277	30
cg08447589	-0.396539	0.231265	-21.9097	9.91e-07	0.00270301	6.26449	0.429535	0.0329957	-0.396539	5	150603302	R	I	CCDC69	Body	island	Body-island	chr5:150603213-150603753	rs548626182;rs560654879	48;47
cg05351257	-0.368839	0.234188	-34.8749	7.09e-08	0.00155684	7.83356	0.418607	0.0497684	-0.368839	11	6280583	R	I	CCKBR	TSS1500	shore	TSS1500-shore	chr11:6281076-6281307	rs111687243	28
cg27143204	-0.20492	0.294798	-11.2685	4.08e-05	0.00621566	2.99496	0.397258	0.192338	-0.20492	5	54530375	F	I	CCNO	TSS1500	shore	TSS1500-shore	chr5:54528095-54528404
cg04278353	-0.202854	0.125331	-24.8767	4.83e-07	0.00226587	6.76196	0.226758	0.0239041	-0.202854	21	30446422	F	II	CCT8	TSS1500	shore	TSS1500-shore	chr21:30445575-30446255
cg04367486	-0.28006	0.167083	-37.0769	5.01e-08	0.00155684	7.98857	0.307113	0.0270532	-0.28006	3	112051991	F	I	CD200	1stExon	island	1stExon-island	chr3:112051893-112052406	rs562958590;rs71631329;rs531805538;rs146373834	0;4;40;48
cg12184421	-0.272652	0.293628	-11.2248	4.17e-05	0.00627226	2.97356	0.429954	0.157302	-0.272652	1	167409136	F	II	CD247	Body	island	Body-island	chr1:167408512-167409137	rs12725261	22
cg07868273	-0.29495	0.17356	-22.0069	9.67e-07	0.00267603	6.28267	0.321035	0.0260849	-0.29495	2	87035758	F	II	CD8A	TSS1500	shore	TSS1500-shore	chr2:87036600-87037001	rs569428961;rs536349351	27;31
cg09227563	-0.233043	0.154781	-15.3999	7.21e-06	0.00397199	4.64577	0.271302	0.0382596	-0.233043	19	54984705	F	II	CDC42EP5	TSS1500	shore	TSS1500-shore	chr19:54982388-54982897	rs182321306;rs528273674	14;39
cg14146815	-0.202103	0.19102	-10.4671	6.11e-05	0.00708422	2.58654	0.292072	0.0899689	-0.202103	1	54619564	R	II	CDCP2	TSS1500	opensea	TSS1500-opensea
cg02879471	-0.201607	0.145125	-14.1113	1.17e-05	0.00436176	4.19994	0.245928	0.0443218	-0.201607	6	111135854	F	II	CDK19	Body	island	Body-island	chr6:111135515-111136913	rs187967488	2
cg26269171	-0.341017	0.2602	-35.2608	6.66e-08	0.00155684	7.86228	0.430708	0.0896915	-0.341017	9	21975023	R	I	CDKN2A	1stExon	island	1stExon-island	chr9:21974578-21975306	rs145660371;rs3814960	19;8
cg16468520	-0.291517	0.174517	-22.4878	8.55e-07	0.00262792	6.37055	0.320276	0.0287589	-0.291517	9	21975243	F	I	CDKN2A	TSS1500	island	TSS1500-island	chr9:21974578-21975306
cg07042902	-0.249462	0.178314	-19.7743	1.77e-06	0.0030023	5.8275	0.303045	0.0535829	-0.249462	9	21974943	F	I	CDKN2A	1stExon	island	1stExon-island	chr9:21974578-21975306
cg11075751	-0.21991	0.146497	-26.3811	3.46e-07	0.00197637	6.97478	0.256453	0.0365423	-0.21991	9	21975303	F	II	CDKN2A	TSS1500	island	TSS1500-island	chr9:21974578-21975306	rs533633013;rs36228834;rs574171342;rs543156773	9;16;21;35
cg21004841	-0.208043	0.195057	-15.8893	6.05e-06	0.00394009	4.80168	0.299079	0.091036	-0.208043	9	21995327	R	I	CDKN2A	TSS1500	island	TSS1500-island	chr9:21994101-21995910	rs533242911	51
cg23426614	-0.316422	0.17667	-19.4995	1.91e-06	0.00301902	5.76556	0.334881	0.0184589	-0.316422	9	21994752	F	I	CDKN2B-AS1	TSS200	island	TSS200-island	chr9:21994101-21995910	rs551951319	47
cg02858118	-0.23062	0.144053	-9.60718	9.75e-05	0.00821862	2.10658	0.259363	0.0287434	-0.23062	3	48694018	F	II	CELSR3	Body	island	Body-island	chr3:48693118-48694768	rs112993379	9
cg09463212	-0.201248	0.245664	-13.5875	1.45e-05	0.0046252	4.00261	0.346288	0.14504	-0.201248	2	65296140	F	II	CEP68	5'UTR	opensea	5'UTR-opensea
cg13067306	-0.214965	0.158702	-11.4956	3.66e-05	0.00602639	3.1045	0.266185	0.0512195	-0.214965	2	175869972	R	I	CHN1	1stExon	island	1stExon-island	chr2:175869574-175870289	rs561550794;rs530133362	46;45
cg06289725	-0.304618	0.18321	-11.5797	3.51e-05	0.00596865	3.14443	0.335519	0.030901	-0.304618	11	62689081	F	II	CHRM1	TSS200	shore	TSS200-shore	chr11:62690974-62691488
cg19702085	-0.232767	0.135996	-14.1371	1.16e-05	0.00434837	4.20941	0.25238	0.0196129	-0.232767	15	32322513	F	I	CHRNA7	TSS200	island	TSS200-island	chr15:32322164-32323060	rs188889623	44
cg24739326	-0.254552	0.160635	-16.8634	4.33e-06	0.00358718	5.09225	0.287911	0.0333585	-0.254552	19	34175354	F	II	CHST8	5'UTR	island	5'UTR-island	chr19:34175344-34175768	rs73591070;rs73591072;rs112226950	30;35;46
cg01182742	-0.210693	0.408156	-11.9113	3.01e-05	0.00565939	3.29844	0.513502	0.302809	-0.210693	5	80549747	R	II	CKMT2-AS1	Body	opensea	Body-opensea
cg06756164	-0.272742	0.191464	-12.2168	2.61e-05	0.00539803	3.43576	0.327835	0.055093	-0.272742	1	109490978	F	II	CLCC1	Body	opensea	Body-opensea		rs182527861;rs839544	39;50
cg27085741	-0.222146	0.179568	-10.4305	6.23e-05	0.00712496	2.567	0.290641	0.0684949	-0.222146	7	143042741	R	I	CLCN1	Body	island	Body-island	chr7:143042508-143042867	rs200385034;rs543195467;rs552596358;rs570748753	43;32;31;23
cg10327373	-0.20765	0.147863	-15.1321	7.95e-06	0.00401114	4.55747	0.251688	0.0440383	-0.20765	8	8559321	R	II	CLDN23	TSS1500	island	TSS1500-island	chr8:8559131-8560867	rs34762800;rs527980254	29;9
cg22054756	-0.305479	0.192801	-43.4775	2.02e-08	0.00155684	8.33899	0.34554	0.0400613	-0.305479	15	68521294	R	I	CLN6	Body	shore	Body-shore	chr15:68521418-68522237	rs148541636;rs537556751	11;4
cg22610211	-0.2728	0.151813	-13.9152	1.27e-05	0.00445849	4.12723	0.288213	0.0154131	-0.2728	3	139654264	R	I	CLSTN2	1stExon	island	1stExon-island	chr3:139653430-139655115	rs539426386	21
cg08853659	-0.209833	0.12428	-16.9682	4.18e-06	0.00358718	5.12203	0.229196	0.0193629	-0.209833	3	139654245	R	I	CLSTN2	1stExon	island	1stExon-island	chr3:139653430-139655115	rs570391029;rs539426386	50;2
cg00034433	-0.246304	0.153328	-14.1425	1.16e-05	0.00434837	4.21138	0.27648	0.0301756	-0.246304	1	224803837	R	II	CNIH3	TSS1500	island	TSS1500-island	chr1:224803637-224805314	rs575546782;rs1566386;rs557615090;rs572898484	41;39;11;2
cg00460149	-0.258929	0.191981	-17.297	3.76e-06	0.00354043	5.21374	0.321446	0.0625167	-0.258929	6	154831984	F	I	CNKSR3	TSS1500	island	TSS1500-island	chr6:154830560-154832001	rs143117757;rs368725340	7;35
cg22749303	-0.32133	0.214938	-18.112	2.9e-06	0.0033216	5.43009	0.375603	0.0542735	-0.32133	10	104829484	R	II	CNNM2	Body	opensea	Body-opensea		rs545110606;rs1926032;rs77370986;rs542964084;rs561029670;rs186684295	49;17;16;10;2;1
cg05045329	-0.310339	0.216514	-29.1565	1.96e-07	0.00178264	7.31164	0.371683	0.0613446	-0.310339	2	97426370	F	I	CNNM4	TSS1500	island	TSS1500-island	chr2:97426335-97426554
cg20622089	-0.337513	0.197912	-24.0456	5.86e-07	0.00236653	6.63377	0.366668	0.0291551	-0.337513	6	88875840	R	I	CNR1	TSS200	island	TSS200-island	chr6:88875397-88877449	rs149417664;rs571885114	46;11
cg07251193	-0.225057	0.134198	-13.482	1.51e-05	0.00467931	3.96164	0.246727	0.0216697	-0.225057	6	88875836	R	I	CNR1	TSS200	island	TSS200-island	chr6:88875397-88877449	rs149417664;rs571885114	42;7
cg26802685	-0.332276	0.275495	-12.8125	2.01e-05	0.00504747	3.69164	0.441633	0.109357	-0.332276	3	74316993	F	II	CNTN3	Body	opensea	Body-opensea		rs189623971;rs574523670	1;6
cg09708959	-0.22261	0.198971	-27.931	2.5e-07	0.00184508	7.17101	0.310276	0.0876654	-0.22261	6	33161107	F	I	COL11A2	TSS1500	island	TSS1500-island	chr6:33160945-33161337	rs533011322	48
cg27025995	-0.239958	0.228113	-12.0463	2.82e-05	0.00556149	3.35964	0.348093	0.108134	-0.239958	8	139926236	F	II	COL22A1	TSS200	opensea	TSS200-opensea		rs578075695;rs111698074	0;46
cg01753595	-0.222227	0.188739	-10.2163	6.98e-05	0.00739131	2.45123	0.299853	0.0776256	-0.222227	9	137533141	R	II	COL5A1	TSS1500	shore	TSS1500-shore	chr9:137533359-137534397	rs569248712;rs185080624	35;30
cg27413732	-0.264458	0.212377	-22.0396	9.59e-07	0.00266342	6.28875	0.344606	0.0801481	-0.264458	17	27942773	F	II	CORO6	Body	island	Body-island	chr17:27942532-27945388	rs549773249	3
cg01001792	-0.268106	0.218733	-8.76096	0.000160288	0.00979612	1.58624	0.352785	0.0846798	-0.268106	17	28707461	F	II	CPD	TSS200	shore	TSS200-shore	chr17:28705363-28706818
cg20841073	-0.251261	0.166774	-11.6555	3.39e-05	0.00589141	3.18009	0.292405	0.0411437	-0.251261	5	173315978	F	II	CPEB4	5'UTR	island	5'UTR-island	chr5:173314931-173315979	rs191828634	47
cg21429174	-0.226603	0.18511	-15.4792	7e-06	0.0039683	4.6715	0.298412	0.071809	-0.226603	16	57126228	F	I	CPNE2	TSS1500	island	TSS1500-island	chr16:57126044-57127110
cg18294909	-0.264937	0.19498	-21.2887	1.17e-06	0.00277665	6.14505	0.327448	0.0625115	-0.264937	1	207627615	F	II	CR2	TSS200	island	TSS200-island	chr1:207627531-207628280	rs533803585	47
cg18729488	-0.355014	0.253812	-31.2805	1.32e-07	0.00155684	7.52892	0.431319	0.0763054	-0.355014	3	3221555	R	II	CRBN	TSS200	island	TSS200-island	chr3:3221083-3221617	rs565466216	45
cg12609739	-0.245107	0.179213	-27.3082	2.85e-07	0.00192096	7.09477	0.301767	0.0566596	-0.245107	3	3221560	R	II	CRBN	TSS200	island	TSS200-island	chr3:3221083-3221617	rs565466216	50
cg09463755	-0.22926	0.154353	-14.7026	9.34e-06	0.00417311	4.4112	0.268983	0.0397234	-0.22926	3	3221565	R	I	CRBN	TSS200	island	TSS200-island	chr3:3221083-3221617
cg03352287	-0.207023	0.146208	-15.9469	5.93e-06	0.00391295	4.81956	0.24972	0.0426968	-0.207023	1	152488262	F	I	CRCT1	3'UTR	island	3'UTR-island	chr1:152487978-152488270
cg05303901	-0.411365	0.390798	-15.8365	6.16e-06	0.0039423	4.78519	0.596481	0.185116	-0.411365	7	28338625	R	II	CREB5	TSS1500	opensea	TSS1500-opensea		rs548154278	43
cg06583111	-0.233362	0.257657	-8.9113	0.000146288	0.00946469	1.68247	0.374338	0.140976	-0.233362	7	28575984	R	II	CREB5	Body	opensea	Body-opensea		rs563888278;rs6951034;rs543508209	37;12;3
cg01154283	-0.264103	0.326042	-16.447	4.98e-06	0.00373857	4.97113	0.458093	0.193991	-0.264103	2	36603543	F	II	CRIM1	Body	opensea	Body-opensea		rs150293071;rs537868750;rs556404131	4;5;38
cg09628962	-0.273645	0.165432	-16.3747	5.11e-06	0.00376769	4.94963	0.302254	0.0286094	-0.273645	15	76005171	R	I	CSPG4	1stExon	opensea	1stExon-opensea		rs563016906;rs202231541;rs551912769;rs201119307;rs528364973	50;49;30;28;1
cg04411362	-0.264995	0.178908	-17.3545	3.69e-06	0.00354043	5.22952	0.311405	0.0464104	-0.264995	21	45196660	F	II	CSTB	TSS1500	island	TSS1500-island	chr21:45195887-45196755	rs553457008	11
cg04988206	-0.209739	0.115083	-15.439	7.1e-06	0.0039683	4.6585	0.219953	0.0102137	-0.209739	15	71407798	F	I	CT62	5'UTR	island	5'UTR-island	chr15:71407656-71408498	rs527252134	0
cg03170192	-0.205431	0.145231	-9.61255	9.72e-05	0.00821012	2.10972	0.247947	0.0425155	-0.205431	12	58230833	F	II	CTDSP2	Body	opensea	Body-opensea
cg22393213	-0.253842	0.198048	-19.7974	1.76e-06	0.0030023	5.83266	0.324969	0.071127	-0.253842	2	237478526	F	II	CXCR7	1stExon	shore	1stExon-shore	chr2:237476311-237477263	rs550865090;rs551005541	6;36
cg05582098	-0.302366	0.285506	-11.0872	4.46e-05	0.00641948	2.90558	0.436689	0.134323	-0.302366	22	43017776	F	II	CYB5R3	Body	opensea	Body-opensea		rs528819034	10
cg08796252	-0.241927	0.174322	-14.3134	1.08e-05	0.00429219	4.27348	0.295285	0.0533579	-0.241927	2	172378641	R	I	CYBRD1	TSS1500	shore	TSS1500-shore	chr2:172378822-172380189	rs377025515	41
cg17328964	-0.273017	0.182171	-28.2765	2.34e-07	0.00184508	7.2119	0.318679	0.0456627	-0.273017	8	145687451	F	I	CYHR1	Body	island	Body-island	chr8:145687389-145687880	rs551024915;rs570962201;rs10108150;rs114816976	14;22;24;32
cg09490603	-0.207157	0.222313	-20.6269	1.39e-06	0.0028585	6.01106	0.325891	0.118734	-0.207157	15	74658166	R	I	CYP11A1	1stExon	island	1stExon-island	chr15:74658038-74658574	rs546236728	41
cg12278705	-0.294854	0.24432	-15.3348	7.38e-06	0.00398205	4.62452	0.391747	0.0968927	-0.294854	1	86045474	F	I	CYR61	TSS1500	shore	TSS1500-shore	chr1:86046362-86047240	rs9658579;rs180698522	23;34
cg18617679	-0.3193	0.232114	-20.2175	1.56e-06	0.00295536	5.92452	0.391764	0.0724636	-0.3193	12	51632035	R	II	DAZAP2	TSS1500	shore	TSS1500-shore	chr12:51632489-51633162	rs569218518;rs183781775;rs548209299	24;14;12
cg00590991	-0.233413	0.144321	-20.7982	1.33e-06	0.00284673	6.04643	0.261027	0.0276145	-0.233413	5	176900010	R	I	DBN1	TSS200	opensea	TSS200-opensea		rs192148956	20
cg25418777	-0.215601	0.143966	-14.1716	1.15e-05	0.00434417	4.22203	0.251767	0.0361659	-0.215601	20	44035099	F	I	DBNDD2	TSS200	island	TSS200-island	chr20:44034458-44035954	rs569799094	51
cg11172565	-0.328567	0.217052	-19.2001	2.09e-06	0.00310381	5.69643	0.381335	0.0527682	-0.328567	19	14064294	R	II	DCAF15	Body	shore	Body-shore	chr19:14062785-14063430	rs118173351	7
cg00027400	-0.201744	0.15932	-10.4947	6.03e-05	0.00705491	2.60118	0.260192	0.0584475	-0.201744	18	49866412	R	II	DCC	TSS200	shore	TSS200-shore	chr18:49868377-49868759	rs79743962;rs539837899	26;6
cg25572812	-0.218325	0.125607	-9.09179	0.00013132	0.00908364	1.79577	0.234769	0.0164442	-0.218325	11	31391649	R	II	DCDC1	TSS1500	shore	TSS1500-shore	chr11:31391087-31391498	rs574913830	14
cg23855030	-0.230712	0.168927	-21.686	1.05e-06	0.00273952	6.22214	0.284283	0.0535714	-0.230712	4	155337971	R	I	DCHS2	Body	island	Body-island	chr4:155337896-155338253	rs17031603	45
cg12278431	-0.220826	0.183061	-9.67077	9.4e-05	0.00811913	2.14367	0.293474	0.0726486	-0.220826	1	86045461	F	II	DDAH1	TSS1500	shore	TSS1500-shore	chr1:86046362-86047240	rs9658579;rs180698522	36;47
cg02669349	-0.342536	0.204684	-25.628	4.08e-07	0.00211241	6.87118	0.375951	0.0334156	-0.342536	10	74032907	R	I	DDIT4	TSS1500	shore	TSS1500-shore	chr10:74033167-74034698	rs540516231	1
cg20088969	-0.315163	0.19419	-16.0457	5.73e-06	0.00386336	4.85005	0.351772	0.0366088	-0.315163	10	74032886	R	I	DDIT4	TSS1500	shore	TSS1500-shore	chr10:74033167-74034698
cg09525523	-0.204363	0.18036	-17.4053	3.63e-06	0.00353634	5.24339	0.282542	0.078179	-0.204363	12	16064153	F	I	DERA	TSS200	island	TSS200-island	chr12:16064080-16064534	rs535511666;rs547437423	26;31
cg10480382	-0.330266	0.286702	-17.0736	4.04e-06	0.00358222	5.15172	0.451836	0.121569	-0.330266	13	42684804	F	II	DGKH	Body	opensea	Body-opensea		rs542141457	5
cg03999361	-0.301822	0.176834	-9.33458	0.000113908	0.0086685	1.94449	0.327745	0.0259226	-0.301822	19	49436835	R	II	DHDH	TSS200	island	TSS200-island	chr19:49436695-49437055	rs532086864;rs543937405;rs562725066;rs529876230;rs548351455;rs143830300;rs527583314	50;42;37;35;24;18;10
cg09835543	-0.220966	0.142515	-9.73202	9.09e-05	0.0080256	2.17915	0.252998	0.032032	-0.220966	9	93405134	R	II	DIRAS2	TSS200	island	TSS200-island	chr9:93404976-93405313	rs182293791	46
cg21220286	-0.253002	0.21345	-34.1523	7.99e-08	0.00155684	7.77786	0.339951	0.0869496	-0.253002	15	40650133	F	I	DISP2	TSS1500	island	TSS1500-island	chr15:40650055-40651102	rs529917868;rs114907538;rs560081455;rs111659993	2;9;26;29
cg03240518	-0.347474	0.240374	-9.92403	8.17e-05	0.00775106	2.28879	0.414111	0.0666369	-0.347474	11	111849360	F	II	DIXDC1	Body	shore	Body-shore	chr11:111847927-111848401
cg05639912	-0.261711	0.147744	-13.8624	1.3e-05	0.00447298	4.10744	0.2786	0.0168888	-0.261711	17	48070891	R	I	DLX3	Body	island	Body-island	chr17:48070698-48072654	rs2303466	15
cg13368941	-0.209941	0.132518	-20.572	1.41e-06	0.00288212	5.99961	0.237489	0.0275476	-0.209941	17	48071212	F	I	DLX3	Body	island	Body-island	chr17:48070698-48072654	rs187475129;rs537909143	15;36
cg23563008	-0.216534	0.149322	-11.4647	3.71e-05	0.00604771	3.08975	0.257589	0.041055	-0.216534	7	96635624	F	II	DLX6AS	Body	island	Body-island	chr7:96635458-96635749	rs183079486	4
cg22652406	-0.202085	0.211551	-13.7001	1.38e-05	0.00455958	4.0459	0.312594	0.110509	-0.202085	11	63997668	R	II	DNAJC4	TSS200	island	TSS200-island	chr11:63997662-63998412
cg27037565	-0.220621	0.442453	-11.4522	3.73e-05	0.00606395	3.08376	0.552763	0.332142	-0.220621	1	65730293	F	II	DNAJC6	TSS200	shore	TSS200-shore	chr1:65731411-65731849	rs184594763;rs529967082;rs140576907;rs563262372	4;17;28;41
cg04318855	-0.259722	0.214838	-9.13721	0.000127839	0.00898899	1.82391	0.344699	0.0849769	-0.259722	2	225906085	R	I	DOCK10	Body	shore	Body-shore	chr2:225906653-225907464	rs115494837;rs562025815	44;37
cg11387286	-0.299867	0.191021	-19.0982	2.15e-06	0.00311071	5.67252	0.340955	0.0410875	-0.299867	7	35077706	F	I	DPY19L1	TSS200	island	TSS200-island	chr7:35076136-35077808	rs565726718;rs143629321	18;19
cg00125205	-0.216143	0.228348	-8.79846	0.000156655	0.00972375	1.61041	0.336419	0.120276	-0.216143	4	36282463	F	II	DTHD1	TSS1500	opensea	TSS1500-opensea
cg15610027	-0.329528	0.184884	-21.7922	1.02e-06	0.00270602	6.24234	0.349648	0.0201195	-0.329528	18	32173227	F	II	DTNA	TSS200	opensea	TSS200-opensea
cg05804220	-0.421557	0.242509	-32.4899	1.06e-07	0.00155684	7.63947	0.453288	0.0317306	-0.421557	15	45422062	F	I	DUOX1	TSS200	island	TSS200-island	chr15:45421236-45422394	rs558338509;rs575046296;rs377331382	0;5;19
cg10944735	-0.260983	0.174747	-12.0132	2.87e-05	0.00558932	3.34474	0.305238	0.0442554	-0.260983	2	71680714	R	I	DYSF	TSS200	island	TSS200-island	chr2:71680558-71681276
cg03674127	-0.214146	0.139077	-13.6435	1.42e-05	0.0045883	4.02419	0.24615	0.0320038	-0.214146	2	71693870	R	I	DYSF	5'UTR	island	5'UTR-island	chr2:71693164-71694127	rs112901379;rs576238390;rs6752632	50;46;27
cg15248149	-0.215995	0.141923	-21.5575	1.09e-06	0.00274975	6.19747	0.249921	0.0339259	-0.215995	8	86090186	F	I	E2F5	Body	island	Body-island	chr8:86089201-86090287	rs572928817;rs544667950	30;41
cg13329852	-0.269955	0.160857	-17.8919	3.11e-06	0.00338834	5.37314	0.295834	0.0258792	-0.269955	13	50265193	F	I	EBPL	Body	shore	Body-shore	chr13:50265224-50265598	rs533059592;rs7319887;rs9568307;rs9568308	1;32;35;45
cg06405255	-0.224666	0.640405	-10.2705	6.78e-05	0.00729867	2.4808	0.752738	0.528073	-0.224666	1	21595584	F	II	ECE1	Body	opensea	Body-opensea		rs560979881;rs539617663;rs212548	5;5;27
cg09172548	-0.244723	0.193634	-15.5218	6.89e-06	0.0039683	4.68527	0.315996	0.071273	-0.244723	12	3862221	F	I	EFCAB4B	1stExon	island	1stExon-island	chr12:3862068-3862606	rs564839698;rs527852942;rs58844935	28;36;38
cg04321866	-0.274035	0.179255	-22.3498	8.86e-07	0.00262862	6.34567	0.316273	0.0422375	-0.274035	13	107188416	R	I	EFNB2	TSS1500	island	TSS1500-island	chr13:107186468-107189024	rs551651606;rs565286587	38;13
cg18530075	-0.257193	0.171736	-19.0426	2.19e-06	0.00311071	5.65937	0.300333	0.0431399	-0.257193	2	25265699	F	II	EFR3B	Body	island	Body-island	chr2:25264682-25265727	rs144351091	20
cg18454133	-0.38894	0.267644	-19.7559	1.78e-06	0.0030023	5.82339	0.462114	0.0731737	-0.38894	14	23835870	F	I	EFS	TSS1500	island	TSS1500-island	chr14:23834435-23835947	rs182628962;rs540130247	7;41
cg25840208	-0.252825	0.147838	-16.3032	5.24e-06	0.00378001	4.92823	0.274251	0.0214255	-0.252825	2	31457043	R	I	EHD3	1stExon	island	1stExon-island	chr2:31456740-31457653	rs543721632	3
cg20255370	-0.210692	0.234963	-11.0321	4.58e-05	0.00647494	2.87809	0.340309	0.129616	-0.210692	15	40268687	F	I	EIF2AK4	Body	island	Body-island	chr15:40268581-40269061
cg19270764	-0.264851	0.181406	-23.1708	7.22e-07	0.00248085	6.48984	0.313832	0.0489807	-0.264851	1	21503624	F	I	EIF4G3	TSS1500	island	TSS1500-island	chr1:21503115-21503836	rs548533118;rs72874009;rs531735511	15;21;29
cg00737224	-0.222675	0.142159	-12.3291	2.48e-05	0.00530664	3.48519	0.253496	0.0308213	-0.222675	19	18633523	R	II	ELL	TSS1500	shore	TSS1500-shore	chr19:18632298-18633453
cg00267408	-0.262767	0.170521	-14.997	8.36e-06	0.00405566	4.51211	0.301905	0.0391376	-0.262767	7	36895294	R	II	ELMO1	Body	opensea	Body-opensea		rs137942550;rs182459066	8;1
cg02320003	-0.205207	0.139418	-21.7915	1.02e-06	0.00270602	6.2422	0.242022	0.0368149	-0.205207	5	60139293	R	I	ELOVL7	5'UTR	shore	5'UTR-shore	chr5:60139359-60140155	rs527515613	21
cg13267931	-0.205133	0.173074	-12.539	2.26e-05	0.00518112	3.57606	0.275641	0.0705077	-0.205133	7	101006308	F	I	EMID2	1stExon	island	1stExon-island	chr7:101005899-101007443
cg27178401	-0.261797	0.365987	-12.0204	2.86e-05	0.00558292	3.34796	0.496886	0.235089	-0.261797	16	10652711	R	I	EMP2	5'UTR	opensea	5'UTR-opensea		rs189857306;rs74495142;rs11865118;rs542647070	37;36;23;7
cg19467738	-0.252573	0.159722	-24.3286	5.48e-07	0.00234276	6.67832	0.286009	0.0334358	-0.252573	11	94823267	F	I	ENDOD1	1stExon	island	1stExon-island	chr11:94822597-94823611	rs566383709	14
cg01763783	-0.376255	0.26777	-9.24276	0.000120156	0.00882298	1.88874	0.455897	0.0796426	-0.376255	3	69061284	R	II	EOGT	5'UTR	shore	5'UTR-shore	chr3:69062159-69063190
cg23897733	-0.229876	0.167509	-16.4386	5e-06	0.00373857	4.96864	0.282447	0.0525706	-0.229876	8	21924153	R	I	EPB49	5'UTR	island	5'UTR-island	chr8:21923840-21924633	rs11780686;rs545549862	35;31
cg07874772	-0.245641	0.228094	-9.94675	8.07e-05	0.00772441	2.30161	0.350915	0.105274	-0.245641	19	16582240	F	II	EPS15L1	Body	island	Body-island	chr19:16582113-16583299	rs573153813;rs542026809	26;41
cg05651265	-0.220925	0.201057	-12.7101	2.1e-05	0.00509768	3.64873	0.311519	0.0905945	-0.220925	11	726367	R	I	EPS8L2	Body	island	Body-island	chr11:725596-726870	rs541174333	36
cg24118773	-0.205108	0.173303	-17.4422	3.58e-06	0.00353634	5.25341	0.275858	0.0707493	-0.205108	5	172287924	F	I	ERGIC1	Body	opensea	Body-opensea		rs550689842;rs570991919	0;1
cg10262037	-0.343937	0.210344	-16.1013	5.62e-06	0.00383718	4.86707	0.382313	0.0383757	-0.343937	1	216897002	F	II	ESRRG	TSS200	opensea	TSS200-opensea		rs552613242	4
cg12638737	-0.201366	0.293833	-18.7029	2.42e-06	0.00324162	5.57775	0.394517	0.19315	-0.201366	1	204120607	R	I	ETNK2	Body	island	Body-island	chr1:204120398-204121109	rs575290055	17
cg00205522	-0.220258	0.447123	-15.1987	7.76e-06	0.00400145	4.57964	0.557252	0.336994	-0.220258	4	5814803	R	II	EVC	3'UTR	opensea	3'UTR-opensea		rs116878518;rs79152885;rs545578336;rs188057028	43;32;13;3
cg21033344	-0.204403	0.144231	-9.92381	8.17e-05	0.00775106	2.28867	0.246433	0.0420295	-0.204403	8	118947022	R	II	EXT1	Body	opensea	Body-opensea		rs527567863	44
cg17479956	-0.208173	0.162758	-11.5404	3.58e-05	0.00598915	3.12581	0.266844	0.0586713	-0.208173	11	44115929	R	II	EXT2	TSS1500	shore	TSS1500-shore	chr11:44117117-44117994	rs76528281	32
cg20424833	-0.248894	0.168456	-12.0295	2.85e-05	0.00557479	3.35208	0.292903	0.0440086	-0.248894	5	176829639	F	I	F12	Body	island	Body-island	chr5:176829339-176829756	rs138580930;rs201946800	22;31
cg19622358	-0.258721	0.152081	-9.41581	0.000108694	0.00853826	1.99332	0.281442	0.022721	-0.258721	15	80444736	R	II	FAH	TSS1500	opensea	TSS1500-opensea
cg22722128	-0.246265	0.164832	-19.851	1.73e-06	0.0030023	5.84455	0.287964	0.0416999	-0.246265	2	203499311	F	II	FAM117B	TSS1500	shore	TSS1500-shore	chr2:203499508-203500697	rs145346309;rs562819697	19;20
cg25149396	-0.207342	0.133266	-20.8012	1.33e-06	0.00284673	6.04705	0.236937	0.0295952	-0.207342	1	184943512	R	I	FAM129A	1stExon	island	1stExon-island	chr1:184942862-184943777	rs144854827	38
cg01070065	-0.277737	0.210438	-13.7681	1.35e-05	0.00450839	4.07178	0.349307	0.0715697	-0.277737	1	32714023	F	II	FAM167B	Body	island	Body-island	chr1:32713918-32714186	rs377093352;rs150644243	26;42
cg18430156	-0.232641	0.158196	-12.1994	2.63e-05	0.00542254	3.42806	0.274517	0.0418759	-0.232641	2	187558795	R	I	FAM171B	5'UTR	island	5'UTR-island	chr2:187558794-187559012	rs542795013;rs554828767;rs576693104;rs377090225	31;17;5;2
cg03817939	-0.404577	0.236389	-23.5953	6.52e-07	0.00241072	6.5609	0.438678	0.0341008	-0.404577	2	75788231	F	I	FAM176A	TSS200	island	TSS200-island	chr2:75787717-75788312	rs115316478;rs116453138	25;43
cg19850959	-0.206367	0.145262	-13.799	1.33e-05	0.00449527	4.08352	0.248445	0.0420787	-0.206367	2	75788212	F	I	FAM176A	TSS200	island	TSS200-island	chr2:75787717-75788312	rs115316478	44
cg08452766	-0.2439	0.30808	-12.3858	2.42e-05	0.00526559	3.5099	0.43003	0.18613	-0.2439	1	36789496	R	II	FAM176B	1stExon	shore	1stExon-shore	chr1:36786500-36789402
cg17663125	-0.260413	0.158246	-16.8666	4.33e-06	0.00358718	5.09317	0.288452	0.0280397	-0.260413	9	71940578	R	II	FAM189A2	5'UTR	island	5'UTR-island	chr9:71939501-71940679
cg18002814	-0.259343	0.166789	-20.1175	1.6e-06	0.0030023	5.90294	0.296461	0.0371171	-0.259343	17	15406377	F	I	FAM18B2	Body	opensea	Body-opensea		rs139022317;rs150072764	0;50
cg16716189	-0.222231	0.28488	-12.8466	1.98e-05	0.0050391	3.7058	0.395996	0.173765	-0.222231	1	113261711	F	I	FAM19A3	TSS1500	island	TSS1500-island	chr1:113261468-113261765	rs535322257	41
cg12798035	-0.217976	0.156494	-20.7794	1.34e-06	0.00284673	6.04256	0.265482	0.0475059	-0.217976	1	150981329	F	I	FAM63A	TSS1500	shore	TSS1500-shore	chr1:150980735-150981092	rs587722487;rs80002732;rs587614723	23;27;37
cg10779046	-0.318205	0.432232	-16.992	4.15e-06	0.00358718	5.12876	0.591334	0.273129	-0.318205	6	24827620	F	II	FAM65B	Body	opensea	Body-opensea		rs139970119;rs567364155;rs4513786	1;28;35
cg18406708	-0.24124	0.473675	-14.3681	1.06e-05	0.00428968	4.29315	0.594295	0.353055	-0.24124	2	38209694	F	II	FAM82A1	Body	opensea	Body-opensea		rs189002661	11
cg19791409	-0.273112	0.285263	-14.8048	8.98e-06	0.00412893	4.44654	0.421818	0.148707	-0.273112	10	90749562	F	II	FAS	TSS1500	shore	TSS1500-shore	chr10:90750293-90751108	rs561478894;rs74147453;rs542122403;rs564042826	4;22;26;42
cg22535307	-0.252759	0.159634	-18.6016	2.5e-06	0.00327902	5.55297	0.286014	0.0332541	-0.252759	15	48938370	F	I	FBN1	TSS1500	island	TSS1500-island	chr15:48936810-48938577
cg00082219	-0.286809	0.332951	-14.4559	1.03e-05	0.00428083	4.32448	0.476356	0.189546	-0.286809	2	219846299	R	II	FEV	3'UTR	island	3'UTR-island	chr2:219846291-219847137	rs548843046;rs79354023	43;1
cg03270053	-0.303983	0.310428	-13.793	1.33e-05	0.00449719	4.08123	0.46242	0.158436	-0.303983	12	95567861	R	II	FGD6	Body	opensea	Body-opensea		rs7488543	33
cg18502317	-0.213623	0.188409	-11.2582	4.1e-05	0.00623638	2.98993	0.295221	0.0815972	-0.213623	5	141990747	F	II	FGF1	Body	opensea	Body-opensea		rs182185105;rs78769659;rs533583183	21;23;44
cg07620573	-0.221152	0.209579	-10.4583	6.14e-05	0.00709563	2.58183	0.320155	0.0990034	-0.221152	3	192289293	F	II	FGF12	Body	opensea	Body-opensea		rs550543564;rs199998157;rs184106468	23;46;50
cg05578055	-0.271458	0.162348	-20.8507	1.31e-06	0.00284673	6.05717	0.298077	0.026619	-0.271458	8	16859045	F	I	FGF20	Body	island	Body-island	chr8:16859044-16859452	rs561910773;rs17549948;rs544271766;rs17549941;rs567883902	10;34;40;41;47
cg07250222	-0.289937	0.191421	-22.5369	8.45e-07	0.00261553	6.37934	0.336389	0.0464523	-0.289937	10	123358317	F	I	FGFR2	TSS1500	shore	TSS1500-shore	chr10:123356616-123358285	rs545138189;rs187563314;rs45631560	23;32;46
cg10211861	-0.214777	0.151481	-16.1972	5.43e-06	0.00382242	4.89626	0.258869	0.0440923	-0.214777	1	59762176	R	I	FGGY	TSS1500	island	TSS1500-island	chr1:59762102-59762794	rs557321119	50
cg26040332	-0.21275	0.174177	-23.7235	6.32e-07	0.00240883	6.5819	0.280552	0.0678018	-0.21275	1	27960788	R	I	FGR	5'UTR	island	5'UTR-island	chr1:27960567-27961023	rs548937311	50
cg14214913	-0.23205	0.535653	-26.7418	3.21e-07	0.00197637	7.02241	0.651678	0.419628	-0.23205	18	34231217	F	II	FHOD3	Body	opensea	Body-opensea		rs536761163	1
cg23699916	-0.224624	0.16413	-21.8588	1e-06	0.00270602	6.25492	0.276442	0.0518181	-0.224624	12	49319263	R	I	FKBP11	1stExon	island	1stExon-island	chr12:49318486-49319476	rs371280157	46
cg08306740	-0.216116	0.229083	-13.8505	1.3e-05	0.00447816	4.10296	0.337141	0.121024	-0.216116	12	2903463	F	I	FKBP4	TSS1500	island	TSS1500-island	chr12:2903389-2905189
cg12461576	-0.242001	0.184421	-25.7669	3.96e-07	0.00207715	6.89071	0.305421	0.0634202	-0.242001	5	111755432	F	I	FLJ11235	Body	island	Body-island	chr5:111754477-111756222	rs61730664;rs150174424	15;30
cg15017411	-0.200911	0.130439	-13.7627	1.35e-05	0.00450839	4.06972	0.230894	0.0299833	-0.200911	7	106301767	R	II	FLJ36031	TSS200	shore	TSS200-shore	chr7:106300402-106301573	rs531814978	31
cg04353171	-0.337397	0.249167	-18.0519	2.95e-06	0.0033216	5.41466	0.417865	0.0804687	-0.337397	6	30698729	R	II	FLOT1	Body	opensea	Body-opensea		rs138717826;rs200009722;rs576921685	33;13;10
cg05681859	-0.29767	0.212665	-28.695	2.15e-07	0.0018012	7.26009	0.3615	0.0638305	-0.29767	6	30698734	R	I	FLOT1	Body	opensea	Body-opensea		rs138717826;rs200009722;rs576921685	38;18;15
cg02684104	-0.214248	0.168335	-15.4262	7.14e-06	0.00397199	4.65434	0.275459	0.0612114	-0.214248	6	30698706	F	I	FLOT1	Body	opensea	Body-opensea		rs200009722;rs576921685;rs545898052	12;15;44
cg19857776	-0.30389	0.188876	-11.3607	3.9e-05	0.00613455	3.03974	0.340822	0.0369313	-0.30389	15	33360396	F	II	FMN1	TSS200	opensea	TSS200-opensea		rs574712711	50
cg24543970	-0.209643	0.137121	-19.9946	1.66e-06	0.0030023	5.87617	0.241942	0.0322992	-0.209643	15	33360329	R	II	FMN1	TSS200	opensea	TSS200-opensea		rs547729877;rs566021050	32;1
cg10743544	-0.256053	0.337038	-19.1226	2.14e-06	0.00311071	5.67825	0.465065	0.209011	-0.256053	12	50067424	F	II	FMNL3	Body	opensea	Body-opensea		rs558600839;rs575295940;rs544302179	1;20;33
cg19545116	-0.248783	0.209123	-25.2166	4.47e-07	0.0021395	6.81212	0.333515	0.0847315	-0.248783	5	131132943	F	I	FNIP1	TSS200	island	TSS200-island	chr5:131131929-131133303	rs189572555;rs556511240	9;18
cg11637968	-0.268741	0.374265	-16.9383	4.23e-06	0.00358718	5.11358	0.508635	0.239894	-0.268741	4	159732036	R	II	FNIP2	Body	opensea	Body-opensea		rs561314621;rs530075573;rs141721845	41;20;1
cg19802865	-0.318701	0.235688	-23.5028	6.66e-07	0.00241902	6.54561	0.395039	0.0763374	-0.318701	14	38063813	F	I	FOXA1	Body	island	Body-island	chr14:38063663-38065665	rs536300275;rs549659752	4;32
cg27242776	-0.236014	0.18485	-12.9547	1.89e-05	0.00499047	3.75047	0.302856	0.0668428	-0.236014	14	38064443	F	I	FOXA1	TSS200	island	TSS200-island	chr14:38063663-38065665	rs541329446;rs560543143	18;45
cg05386493	-0.224911	0.143944	-14.1761	1.14e-05	0.00434417	4.22368	0.2564	0.031489	-0.224911	3	138665654	F	I	FOXL2	1stExon	island	1stExon-island	chr3:138663718-138666346	rs556654191	30
cg01165615	-0.255459	0.223491	-10.9503	4.77e-05	0.0065443	2.83696	0.351221	0.0957611	-0.255459	3	71355299	R	II	FOXP1	TSS1500	opensea	TSS1500-opensea		rs532828737	6
cg16152424	-0.205964	0.175817	-17.5176	3.5e-06	0.00352092	5.27383	0.278799	0.0728349	-0.205964	4	78978848	R	I	FRAS1	5'UTR	island	5'UTR-island	chr4:78978365-78979256
cg03766946	-0.311557	0.219422	-28.2662	2.34e-07	0.00184508	7.21069	0.375201	0.0636436	-0.311557	21	47563650	F	II	FTCD	Body	shore	Body-shore	chr21:47565285-47566345	rs576545917;rs543794392;rs149301880	20;34;43
cg06616057	-0.252376	0.265458	-20.6867	1.37e-06	0.00284673	6.02346	0.391646	0.13927	-0.252376	1	209848306	R	I	G0S2	TSS1500	shore	TSS1500-shore	chr1:209848443-209849428	rs192974905	19
cg08185241	-0.238811	0.252039	-11.1802	4.26e-05	0.00631822	2.95164	0.371444	0.132634	-0.238811	1	209848864	F	I	G0S2	1stExon	island	1stExon-island	chr1:209848443-209849428	rs190583758	51
cg13460643	-0.214835	0.145575	-17.5514	3.46e-06	0.0034876	5.28293	0.252993	0.0381578	-0.214835	1	209848845	F	I	G0S2	1stExon	island	1stExon-island	chr1:209848443-209849428	rs11542711;rs546499183	8;17
cg24933191	-0.211818	0.163193	-16.4517	4.98e-06	0.00373857	4.9725	0.269102	0.0572836	-0.211818	1	209848479	F	I	G0S2	TSS200	island	TSS200-island	chr1:209848443-209849428	rs562009863	41
cg10671306	-0.210079	0.156025	-16.62	4.7e-06	0.00366273	5.02199	0.261065	0.0509857	-0.210079	1	209848711	F	I	G0S2	1stExon	island	1stExon-island	chr1:209848443-209849428	rs370602402	35
cg10258271	-0.218043	0.203699	-13.297	1.63e-05	0.0047643	3.88882	0.31272	0.0946775	-0.218043	2	31361593	F	I	GALNT14	TSS200	island	TSS200-island	chr2:31360321-31361821	rs558762800;rs572575611	41;47
cg25360385	-0.31024	0.36345	-9.07997	0.000132243	0.0090993	1.78843	0.518569	0.20833	-0.31024	12	51786547	R	II	GALNT6	TSS1500	shore	TSS1500-shore	chr12:51785279-51785821	rs186674383;rs532153580	39;27
cg20603609	-0.227	0.13365	-13.2768	1.65e-05	0.00477705	3.88079	0.24715	0.0201501	-0.227	14	69728089	R	II	GALNTL1	Body	island	Body-island	chr14:69726250-69728393	rs554529526	51
cg05270949	-0.212389	0.333735	-10.3447	6.52e-05	0.00719929	2.52095	0.439929	0.22754	-0.212389	16	81400186	F	II	GAN	Body	opensea	Body-opensea		rs558101896;rs138955919	0;16
cg17489908	-0.222968	0.147581	-17.4605	3.56e-06	0.00353634	5.25837	0.259065	0.0360975	-0.222968	10	8101566	F	II	GATA3	Body	shore	Body-shore	chr10:8100384-8100768	rs562869082;rs144474811	1;16
cg05381578	-0.228343	0.149949	-11.4229	3.79e-05	0.00608355	3.06973	0.26412	0.035777	-0.228343	4	152595994	R	II	GATB	Body	opensea	Body-opensea
cg04553410	-0.247966	0.154629	-15.2801	7.53e-06	0.00398468	4.60654	0.278612	0.0306454	-0.247966	7	150864885	R	I	GBX1	TSS200	island	TSS200-island	chr7:150863966-150865511	rs574334722	22
cg26162554	-0.304325	0.245064	-43.1955	2.1e-08	0.00155684	8.3261	0.397227	0.0929018	-0.304325	5	42425093	F	I	GHR	5'UTR	shore	5'UTR-shore	chr5:42423530-42423740	rs73081500;rs139350463;rs144103341	21;34;41
cg18735402	-0.212523	0.17367	-23.7587	6.27e-07	0.00240439	6.58762	0.279931	0.0674085	-0.212523	19	46181330	R	I	GIPR	Body	island	Body-island	chr19:46181220-46181455	rs550229588	36
cg21692846	-0.213754	0.135014	-19.5492	1.89e-06	0.00301902	5.77687	0.241891	0.0281369	-0.213754	11	134146075	F	I	GLB1L3	TSS200	island	TSS200-island	chr11:134145559-134147180	rs570795033;rs113887517	16;48
cg07946607	-0.231433	0.16357	-10.4208	6.26e-05	0.00713366	2.56183	0.279286	0.0478533	-0.231433	9	6645869	F	I	GLDC	TSS200	island	TSS200-island	chr9:6645080-6645975	rs548626498;rs374506826;rs534877186;rs7023606	10;24;29;42
cg01013023	-0.30543	0.59874	-19.8369	1.74e-06	0.0030023	5.84143	0.751455	0.446024	-0.30543	7	42131124	F	II	GLI3	Body	opensea	Body-opensea		rs531440157	32
cg02709068	-0.244777	0.227699	-16.6689	4.62e-06	0.00363661	5.03622	0.350088	0.10531	-0.244777	7	42016844	F	II	GLI3	Body	opensea	Body-opensea		rs113856020;rs544057716	2;6
cg24743283	-0.341899	0.198623	-31.8053	1.2e-07	0.00155684	7.57799	0.369573	0.0276737	-0.341899	7	2884365	R	II	GNA12	TSS1500	shore	TSS1500-shore	chr7:2883438-2884314	rs574436639;rs144064523;rs563437153	20;8;2
cg05793240	-0.201054	0.214698	-8.94545	0.000143309	0.00939014	1.70409	0.315225	0.114171	-0.201054	7	2802953	R	II	GNA12	Body	shore	Body-shore	chr7:2802440-2802698	rs798487	12
cg18182493	-0.211454	0.156325	-21.5517	1.09e-06	0.00274975	6.19635	0.262053	0.0505981	-0.211454	16	58768358	F	II	GOT2	TSS200	shore	TSS200-shore	chr16:58767447-58768328	rs567170160;rs116612242;rs191250519	9;14;21
cg24210717	-0.282671	0.215572	-9.51474	0.000102716	0.00836584	2.05218	0.356908	0.0742363	-0.282671	12	50497827	F	II	GPD1	5'UTR	opensea	5'UTR-opensea		rs201892632;rs144009925	1;7
cg05662500	-0.390331	0.271786	-32.2678	1.1e-07	0.00155684	7.61983	0.466952	0.0766204	-0.390331	3	32147877	R	II	GPD1L	TSS1500	island	TSS1500-island	chr3:32147826-32148874	rs573499355;rs533181049;rs565142659	40;39;32
cg11697111	-0.209012	0.200196	-11.5175	3.62e-05	0.00601275	3.11494	0.304702	0.0956902	-0.209012	7	1126903	R	I	GPER	5'UTR	island	5'UTR-island	chr7:1126578-1126910	rs10269151	29
cg22478591	-0.236991	0.161436	-23.0052	7.52e-07	0.00249317	6.4615	0.279931	0.0429404	-0.236991	4	176923544	F	I	GPM6A	5'UTR	island	5'UTR-island	chr4:176923075-176923630
cg20450979	-0.215438	0.135743	-15.785	6.28e-06	0.0039423	4.76904	0.243463	0.0280242	-0.215438	4	176923542	R	I	GPM6A	5'UTR	island	5'UTR-island	chr4:176923075-176923630	rs534017640;rs553881817	50;33
cg11882432	-0.265344	0.211842	-10.2654	6.8e-05	0.00730179	2.47802	0.344514	0.0791698	-0.265344	1	101005509	R	II	GPR88	Body	island	Body-island	chr1:101004471-101005885
cg11867257	-0.285565	0.176023	-20.7023	1.37e-06	0.00284673	6.02669	0.318806	0.0332407	-0.285565	5	89854334	F	I	GPR98	TSS1500	island	TSS1500-island	chr5:89854290-89854956	rs536832934;rs557072716;rs576922450	10;11;17
cg04839706	-0.209093	0.148586	-14.9872	8.39e-06	0.004056	4.50879	0.253132	0.0440388	-0.209093	16	46920075	R	II	GPT2	Body	shore	Body-shore	chr16:46917849-46918957	rs569473062;rs112821951	35;1
cg23911723	-0.205089	0.444917	-11.2129	4.19e-05	0.00627924	2.96773	0.547462	0.342373	-0.205089	22	40342653	F	II	GRAP2	TSS200	opensea	TSS200-opensea		rs146496517	51
cg26091557	-0.249134	0.28583	-9.48472	0.000104488	0.00842299	2.03439	0.410397	0.161263	-0.249134	1	24644925	R	II	GRHL3	TSS1500	shelf	TSS1500-shelf	chr1:24648202-24648985
cg15174564	-0.351376	0.227027	-17.3494	3.69e-06	0.00354043	5.22811	0.402714	0.0513389	-0.351376	11	120856801	R	I	GRIK4	Body	island	Body-island	chr11:120856725-120857174
cg14653281	-0.237449	0.191645	-16.4563	4.97e-06	0.00373857	4.97386	0.310369	0.0729208	-0.237449	9	104500954	R	I	GRIN3A	TSS200	island	TSS200-island	chr9:104499849-104501076
cg26079664	-0.266109	0.204761	-37.719	4.54e-08	0.00155684	8.02996	0.337815	0.0717061	-0.266109	3	51740956	R	I	GRM2	TSS200	island	TSS200-island	chr3:51740740-51741413	rs114774669;rs540550863	28;26
cg18129755	-0.238996	0.187481	-10.0563	7.6e-05	0.00756862	2.36297	0.306979	0.0679826	-0.238996	4	156680029	R	I	GUCY1B3	TSS200	shore	TSS200-shore	chr4:156680095-156681386	rs547738616	15
cg16700392	-0.213341	0.158071	-9.76019	8.95e-05	0.00798359	2.19539	0.264742	0.0514004	-0.213341	4	156680207	F	I	GUCY1B3	1stExon	island	1stExon-island	chr4:156680095-156681386	rs573752086	15
cg16760173	-0.294141	0.165708	-32.1178	1.13e-07	0.00155684	7.60639	0.312779	0.0186373	-0.294141	10	17659529	F	I	HACD1	TSS200	island	TSS200-island	chr10:17658665-17659639	rs547067882	44
cg09858894	-0.271279	0.399123	-21.3513	1.15e-06	0.00277665	6.15735	0.534762	0.263483	-0.271279	4	108939993	R	II	HADH	Body	opensea	Body-opensea
cg04829853	-0.259164	0.160985	-33.0683	9.6e-08	0.00155684	7.68931	0.290567	0.0314036	-0.259164	15	89438208	F	I	HAPLN3	5'UTR	island	5'UTR-island	chr15:89438176-89438850	rs538171946;rs557369484	13;29
cg17890828	-0.252964	0.16793	-21.3189	1.16e-06	0.00277665	6.151	0.294412	0.0414475	-0.252964	19	36103534	F	I	HAUS5	TSS200	shore	TSS200-shore	chr19:36103554-36103804	rs574239940;rs573085282	8;49
cg03784994	-0.223484	0.284109	-12.3624	2.45e-05	0.00528238	3.49973	0.395851	0.172367	-0.223484	11	1556050	F	I	HCCA2	Body	opensea	Body-opensea		rs548304035	13
cg10414736	-0.25191	0.155294	-29.0447	2.01e-07	0.00178264	7.2993	0.281249	0.0293385	-0.25191	6	26521747	R	II	HCG11	TSS200	shore	TSS200-shore	chr6:26521947-26522579	rs550085439	31
cg02371052	-0.229867	0.185431	-11.157	4.31e-05	0.00634185	2.94022	0.300364	0.0704969	-0.229867	6	29945086	R	II	HCG9	Body	island	Body-island	chr6:29944402-29945169	rs150348079;rs560414214;rs532278678	49;21;2
cg19697475	-0.418044	0.253141	-32.1041	1.14e-07	0.00155684	7.60516	0.462163	0.0441194	-0.418044	5	45696465	R	I	HCN1	TSS1500	island	TSS1500-island	chr5:45695394-45696510	rs543713734	46
cg05539745	-0.286479	0.217634	-15.9081	6.01e-06	0.00394009	4.80752	0.360874	0.0743943	-0.286479	5	45696455	R	I	HCN1	TSS1500	island	TSS1500-island	chr5:45695394-45696510	rs543713734	36
cg23624957	-0.346352	0.419871	-16.5008	4.89e-06	0.00373092	4.98702	0.593047	0.246695	-0.346352	6	114257531	R	II	HDAC2	3'UTR	opensea	3'UTR-opensea		rs60816799	40
cg13883576	-0.236989	0.331906	-10.366	6.45e-05	0.00716932	2.53245	0.4504	0.213411	-0.236989	12	13152467	R	II	HEBP1	Body	shore	Body-shore	chr12:13152819-13153084	rs149467814;rs547380783	19;17
cg01070985	-0.56185	0.355854	-23.6804	6.39e-07	0.00240883	6.57485	0.636779	0.074929	-0.56185	17	1957968	F	I	HIC1	TSS1500	island	TSS1500-island	chr17:1952919-1962328	rs552720142;rs186577674	7;49
cg01143579	-0.561415	0.366513	-29.4735	1.85e-07	0.00174399	7.3461	0.647221	0.0858052	-0.561415	17	1956958	R	II	HIC1	TSS1500	island	TSS1500-island	chr17:1952919-1962328
cg04962428	-0.497404	0.3076	-17.7429	3.26e-06	0.00341319	5.334	0.556302	0.0588979	-0.497404	17	1957748	R	I	HIC1	TSS1500	island	TSS1500-island	chr17:1952919-1962328	rs545162126;rs112829941	49;1
cg19058189	-0.421442	0.313652	-23.9695	5.96e-07	0.00237134	6.62163	0.524373	0.102931	-0.421442	17	1958090	F	I	HIC1	TSS1500	island	TSS1500-island	chr17:1952919-1962328	rs369634500;rs550638383;rs373962733	4;39;40
cg04414274	-0.400315	0.252376	-11.0642	4.51e-05	0.00643994	2.89411	0.452533	0.0522185	-0.400315	17	1957866	F	II	HIC1	TSS1500	island	TSS1500-island	chr17:1952919-1962328	rs529995935;rs8065820;rs145884851;rs149000997	0;27;46;50
cg03244036	-0.374094	0.227289	-10.1418	7.26e-05	0.00748215	2.41033	0.414335	0.0402417	-0.374094	17	1958034	R	II	HIC1	TSS1500	island	TSS1500-island	chr17:1952919-1962328	rs186577674	19
cg01168201	-0.3692	0.227763	-20.3581	1.5e-06	0.00292634	5.95457	0.412363	0.043163	-0.3692	17	1958412	R	I	HIC1	TSS1500	island	TSS1500-island	chr17:1952919-1962328	rs558326347	28
cg10530104	-0.339464	0.18287	-13.4631	1.52e-05	0.00467931	3.9543	0.352602	0.0131381	-0.339464	17	1958022	R	II	HIC1	TSS1500	island	TSS1500-island	chr17:1952919-1962328	rs552720142;rs186577674	49;7
cg18051461	-0.31183	0.188442	-26.1566	3.63e-07	0.0020081	6.94448	0.344357	0.0325269	-0.31183	17	1958073	F	I	HIC1	TSS1500	island	TSS1500-island	chr17:1952919-1962328	rs369634500	21
cg17210604	-0.279408	0.158817	-11.372	3.88e-05	0.00613124	3.0452	0.298521	0.0191125	-0.279408	17	1958117	R	II	HIC1	TSS1500	island	TSS1500-island	chr17:1952919-1962328	rs369634500	25
cg21973370	-0.27121	0.204299	-15.5578	6.81e-06	0.0039683	4.69684	0.339904	0.0686946	-0.27121	17	1957919	R	II	HIC1	TSS1500	island	TSS1500-island	chr17:1952919-1962328	rs8065820;rs145884851;rs149000997	28;9;5
cg14809226	-0.267609	0.183586	-16.5522	4.81e-06	0.00369813	5.00215	0.31739	0.0497815	-0.267609	17	1956973	R	I	HIC1	TSS1500	island	TSS1500-island	chr17:1952919-1962328
cg13254898	-0.250812	0.162662	-32.606	1.04e-07	0.00155684	7.64963	0.288068	0.0372565	-0.250812	17	1957794	R	II	HIC1	TSS1500	island	TSS1500-island	chr17:1952919-1962328	rs112829941;rs564851886;rs149823121	47;42;29
cg25893992	-0.249639	0.235783	-16.0013	5.81e-06	0.00388589	4.83639	0.360603	0.110964	-0.249639	17	1957926	R	I	HIC1	TSS1500	island	TSS1500-island	chr17:1952919-1962328	rs8065820;rs145884851;rs149000997	35;16;12
cg11144056	-0.246383	0.142784	-14.8141	8.95e-06	0.00412528	4.44975	0.265975	0.019592	-0.246383	17	1957410	R	I	HIC1	TSS1500	island	TSS1500-island	chr17:1952919-1962328
cg21994267	-0.202161	0.14681	-11.9702	2.92e-05	0.00561722	3.32524	0.247891	0.0457296	-0.202161	17	1957206	R	II	HIC1	TSS1500	island	TSS1500-island	chr17:1952919-1962328	rs113534225;rs186499229;rs577711748;rs537014382	35;32;29;22
cg00592510	-0.202017	0.14861	-12.6622	2.14e-05	0.00512984	3.62851	0.249618	0.0476019	-0.202017	17	1957625	F	II	HIC1	TSS1500	island	TSS1500-island	chr17:1952919-1962328	rs191365801;rs183283346;rs570093925;rs550347899	10;21;22;47
cg06605704	-0.403852	0.396938	-25.2495	4.44e-07	0.0021395	6.81692	0.598865	0.195012	-0.403852	16	4551147	R	II	HMOX2	5'UTR	opensea	5'UTR-opensea		rs551764997;rs17881433;rs534093043;rs553472920	45;43;42;1
cg23782616	-0.281722	0.201204	-14.1088	1.17e-05	0.00436381	4.19905	0.342065	0.0603429	-0.281722	18	61616526	F	I	HMSD	TSS200	opensea	TSS200-opensea
cg06897927	-0.238048	0.143435	-30.1586	1.62e-07	0.00165472	7.41807	0.262459	0.0244111	-0.238048	10	124895500	R	I	HMX3	TSS200	island	TSS200-island	chr10:124894075-124897366	rs532726879	46
cg24712484	-0.212316	0.132056	-11.2822	4.05e-05	0.00621194	3.00166	0.238214	0.0258981	-0.212316	17	36102575	F	I	HNF1B	Body	island	Body-island	chr17:36102033-36104766	rs575830695	51
cg05389855	-0.244259	0.14577	-28.509	2.23e-07	0.00183183	7.23885	0.2679	0.0236408	-0.244259	4	175443515	F	II	HPGD	1stExon	island	1stExon-island	chr4:175443406-175443837	rs557149774	41
cg03497477	-0.212835	0.174534	-15.9721	5.87e-06	0.00390813	4.82737	0.280951	0.0681164	-0.212835	17	77086532	F	I	HRNBP3	3'UTR	opensea	3'UTR-opensea		rs532508738;rs575490787;rs138356244;rs563922284	1;18;32;33
cg12081455	-0.245226	0.219147	-15.5062	6.93e-06	0.0039683	4.68024	0.34176	0.0965346	-0.245226	16	67465561	F	I	HSD11B2	Body	shore	Body-shore	chr16:67464388-67465462
cg18746451	-0.221819	0.164119	-26.0884	3.69e-07	0.00202032	6.93518	0.275029	0.0532098	-0.221819	11	20385301	F	I	HTATIP2	1stExon	island	1stExon-island	chr11:20385161-20385673	rs539440161;rs529196890;rs182333117	10;21;22
cg08447739	-0.225236	0.38084	-11.7125	3.3e-05	0.00585493	3.20675	0.493458	0.268222	-0.225236	10	124220359	F	I	HTRA1	TSS1500	island	TSS1500-island	chr10:124220338-124222240
cg09569033	-0.242181	0.199879	-21.2918	1.16e-06	0.00277665	6.14566	0.32097	0.0787887	-0.242181	20	30192433	R	II	ID1	TSS1500	shore	TSS1500-shore	chr20:30192006-30192273	rs6058189;rs528060508;rs114675099;rs144020555	46;30;23;2
cg09270745	-0.210083	0.164127	-11.4453	3.74e-05	0.00607295	3.08048	0.269169	0.0590855	-0.210083	19	18284586	F	I	IFI30	TSS200	island	TSS200-island	chr19:18284521-18285023	rs531634659	50
cg19930065	-0.235539	0.340945	-14.7761	9.08e-06	0.00415301	4.43664	0.458715	0.223175	-0.235539	9	27034084	F	II	IFT74	Body	opensea	Body-opensea		rs181437929	22
cg07869380	-0.249296	0.166443	-16.8946	4.29e-06	0.00358718	5.10115	0.291091	0.0417943	-0.249296	7	45960848	R	I	IGFBP3	1stExon	island	1stExon-island	chr7:45960137-45961347
cg26711800	-0.223269	0.165005	-12.1729	2.67e-05	0.00543636	3.41628	0.27664	0.0533705	-0.223269	21	34638556	R	I	IL10RB-AS1	Body	island	Body-island	chr21:34638515-34639075	rs566904128	20
cg09219038	-0.23832	0.226183	-10.4432	6.19e-05	0.00712019	2.5738	0.345343	0.107023	-0.23832	9	34651962	R	II	IL11RA	TSS1500	opensea	TSS1500-opensea		rs376143321;rs569277533;rs116465737;rs182971800	36;27;17;9
cg12419067	-0.206551	0.158273	-12.5399	2.26e-05	0.00518112	3.57644	0.261549	0.0549978	-0.206551	3	9975156	F	II	IL17RC	Body	island	Body-island	chr3:9974379-9975722	rs572542208;rs199772854	17;20
cg03192163	-0.452185	0.260221	-26.8138	3.16e-07	0.00197637	7.03178	0.486313	0.0341285	-0.452185	6	137365300	R	II	IL20RA	Body	island	Body-island	chr6:137365299-137366126	rs114954770	36
cg20670292	-0.261036	0.195276	-19.1122	2.14e-06	0.00311071	5.67581	0.325794	0.0647579	-0.261036	2	131099506	F	I	IMP4	TSS1500	island	TSS1500-island	chr2:131099469-131100863	rs201329717;rs199767164	15;51
cg04629584	-0.237555	0.157008	-14.8907	8.7e-06	0.00409504	4.47598	0.275786	0.0382307	-0.237555	7	128050370	R	II	IMPDH1	TSS1500	island	TSS1500-island	chr7:128049499-128050488	rs531703436;rs549921923	21;15
cg12170314	-0.225118	0.151914	-18.8723	2.3e-06	0.00316923	5.61876	0.264472	0.0393548	-0.225118	11	15136505	F	I	INSC	Body	island	Body-island	chr11:15136058-15136545	rs184399640;rs559263996	1;2
cg19371526	-0.234565	0.207521	-15.878	6.07e-06	0.00394009	4.79816	0.324803	0.0902387	-0.234565	11	2161341	F	II	INS-IGF2	Body	island	Body-island	chr11:2158951-2162484	rs371300605;rs531342492	24;25
cg07481104	-0.251093	0.192003	-14.4316	1.04e-05	0.00428896	4.31584	0.31755	0.0664571	-0.251093	1	153722145	R	II	INTS3	Body	opensea	Body-opensea		rs546289446;rs564476198	39;34
cg00400226	-0.264387	0.225808	-10.0992	7.43e-05	0.00753292	2.38681	0.358001	0.0936144	-0.264387	3	159517069	F	II	IQCJ-SCHIP1	Body	opensea	Body-opensea		rs201475041;rs548059079;rs559628043	0;21;35
cg20042798	-0.222025	0.330371	-16.8389	4.37e-06	0.00358718	5.08524	0.441384	0.219359	-0.222025	3	13036713	F	I	IQSEC1	Body	shore	Body-shore	chr3:13034850-13036687	rs527926959;rs547968375	10;11
cg04920227	-0.302168	0.209394	-21.3741	1.14e-06	0.00277665	6.16183	0.360478	0.05831	-0.302168	20	13202476	R	I	ISM1	1stExon	island	1stExon-island	chr20:13200670-13202616
cg12664209	-0.26108	0.152737	-31.6815	1.22e-07	0.00155684	7.56656	0.283278	0.0221974	-0.26108	20	13200954	F	I	ISM1	TSS1500	island	TSS1500-island	chr20:13200670-13202616	rs565240042;rs572462121;rs541587998	1;40;43
cg15585341	-0.269637	0.558742	-8.94721	0.000143157	0.00938559	1.70521	0.693561	0.423924	-0.269637	1	145525080	R	II	ITGA10	1stExon	opensea	1stExon-opensea
cg21024916	-0.271246	0.167526	-31.5965	1.24e-07	0.00155684	7.55867	0.303149	0.0319031	-0.271246	3	4535815	R	II	ITPR1	5'UTR	shore	5'UTR-shore	chr3:4534412-4535367	rs571164037;rs540096491;rs553042709	35;9;4
cg17932631	-0.220957	0.26108	-13.4242	1.55e-05	0.0046798	3.93905	0.371559	0.150602	-0.220957	2	96990861	R	II	ITPRIPL1	TSS1500	island	TSS1500-island	chr2:96990857-96991283
cg05157912	-0.245772	0.157406	-28.1588	2.39e-07	0.00184508	7.19808	0.280291	0.0345197	-0.245772	14	75894395	F	I	JDP2	TSS200	island	TSS200-island	chr14:75894308-75895469	rs530859360	25
cg02114084	-0.200661	0.212365	-9.43465	0.000107525	0.00850858	2.00458	0.312695	0.112034	-0.200661	14	75894209	R	I	JDP2	TSS1500	shore	TSS1500-shore	chr14:75894308-75895469	rs537142592;rs557136681;rs574248233	42;36;35
cg12149609	-0.293388	0.240739	-36.9342	5.12e-08	0.00155684	7.97915	0.387433	0.0940449	-0.293388	20	42816600	R	I	JPH2	TSS1500	opensea	TSS1500-opensea		rs138623279	2
cg04516112	-0.209559	0.169629	-13.4022	1.56e-05	0.00469267	3.93039	0.274409	0.0648498	-0.209559	3	124303404	F	II	KALRN	TSS200	shore	TSS200-shore	chr3:124303529-124304092	rs533059653;rs545377835	12;26
cg16219309	-0.257153	0.307344	-11.1952	4.23e-05	0.00629733	2.95904	0.43592	0.178767	-0.257153	1	62765242	F	II	KANK4	5'UTR	opensea	5'UTR-opensea		rs555786382;rs533472510	0;1
cg21092462	-0.332118	0.25577	-16.6109	4.72e-06	0.00366824	5.01933	0.421829	0.0897114	-0.332118	1	211307761	F	II	KCNH1	TSS1500	shore	TSS1500-shore	chr1:211306667-211307675	rs141052793;rs528731838;rs144759071	7;14;48
cg22246147	-0.204829	0.247938	-24.1198	5.75e-07	0.00234276	6.64556	0.350353	0.145524	-0.204829	5	169931425	F	I	KCNIP1	5'UTR	island	5'UTR-island	chr5:169931065-169931471
cg25096679	-0.237567	0.169104	-32.3662	1.08e-07	0.00155684	7.62857	0.287887	0.0503202	-0.237567	10	103601006	F	II	KCNIP2	TSS1500	shelf	TSS1500-shelf	chr10:103603166-103603642
cg06482428	-0.273363	0.182426	-14.4585	1.03e-05	0.00428083	4.32542	0.319107	0.0457444	-0.273363	4	21950173	F	II	KCNIP4	5'UTR	island	5'UTR-island	chr4:21950085-21950346	rs201122019;rs199807375;rs373008352	1;7;17
cg07695835	-0.220338	0.132175	-20.9834	1.27e-06	0.00284269	6.08413	0.242344	0.0220066	-0.220338	4	20985984	F	I	KCNIP4	Body	opensea	Body-opensea
cg04705435	-0.202635	0.157603	-14.4696	1.02e-05	0.00427672	4.32938	0.258921	0.0562859	-0.202635	11	17411270	F	I	KCNJ11	TSS1500	island	TSS1500-island	chr11:17410436-17411287
cg12212555	-0.308197	0.181487	-23.4628	6.73e-07	0.00241902	6.53896	0.335585	0.0273884	-0.308197	14	90526722	R	II	KCNK13	TSS1500	island	TSS1500-island	chr14:90526696-90528951
cg19584875	-0.208801	0.132164	-21.5887	1.08e-06	0.00274975	6.20348	0.236564	0.0277632	-0.208801	14	90528213	F	I	KCNK13	5'UTR	island	5'UTR-island	chr14:90526696-90528951	rs74851244	15
cg08812936	-0.212047	0.186233	-10.0331	7.7e-05	0.00760612	2.35002	0.292256	0.080209	-0.212047	3	178254213	R	II	KCNMB2	TSS200	opensea	TSS200-opensea		rs531625217	9
cg02747254	-0.217117	0.261278	-10.2946	6.69e-05	0.00726187	2.49386	0.369837	0.152719	-0.217117	16	29938183	R	I	KCTD13	TSS1500	shore	TSS1500-shore	chr16:29937038-29937761	rs150807714	4
cg12800463	-0.236498	0.239982	-16.8283	4.38e-06	0.00358718	5.08222	0.358231	0.121733	-0.236498	11	67007075	R	II	KDM2A	TSS1500	opensea	TSS1500-opensea		rs533773904	20
cg01440802	-0.333918	0.25994	-13.387	1.57e-05	0.00470182	3.92443	0.426899	0.0929813	-0.333918	14	58931606	F	II	KIAA0586	Body	opensea	Body-opensea		rs533017576;rs145369371;rs566104482;rs533559429	0;1;33;45
cg04740599	-0.218392	0.152737	-21.9753	9.74e-07	0.00268537	6.27676	0.261933	0.0435412	-0.218392	3	128712882	F	I	KIAA1257	1stExon	island	1stExon-island	chr3:128712404-128713058	rs536935893	12
cg25692791	-0.261972	0.37626	-10.3009	6.67e-05	0.0072544	2.49732	0.507246	0.245274	-0.261972	17	43019644	R	II	KIF18B	5'UTR	opensea	5'UTR-opensea
cg22898783	-0.226093	0.220138	-10.4828	6.06e-05	0.0070719	2.59485	0.333184	0.107091	-0.226093	2	26204699	R	I	KIF3C	1stExon	island	1stExon-island	chr2:26204554-26205649
cg13299821	-0.202546	0.140953	-21.81	1.02e-06	0.00270602	6.24571	0.242226	0.0396802	-0.202546	11	126870726	F	I	KIRREL3	1stExon	shore	1stExon-shore	chr11:126870226-126870552	rs115633552;rs367591506	11;12
cg12708634	-0.293041	0.191716	-18.2324	2.79e-06	0.00329996	5.46079	0.338236	0.0451953	-0.293041	12	88974521	R	I	KITLG	TSS1500	island	TSS1500-island	chr12:88973460-88974666	rs561953629;rs530972515	44;18
cg13408344	-0.298337	0.283462	-11.298	4.02e-05	0.00618672	3.00934	0.432631	0.134294	-0.298337	15	31631240	R	II	KLF13	Body	opensea	Body-opensea
cg08748913	-0.276226	0.188392	-14.999	8.35e-06	0.00405566	4.51277	0.326505	0.0502794	-0.276226	5	137071788	R	II	KLHL3	TSS200	opensea	TSS200-opensea		rs564970819	11
cg13578647	-0.218303	0.290464	-9.68729	9.32e-05	0.00810164	2.15327	0.399615	0.181312	-0.218303	7	139168804	F	II	KLRG2	TSS1500	shore	TSS1500-shore	chr7:139167480-139168712	rs542929236	31
cg09293737	-0.337068	0.296769	-12.2383	2.59e-05	0.00538012	3.44527	0.465303	0.128236	-0.337068	12	118312893	F	II	KSR2	Body	opensea	Body-opensea		rs574716913;rs112426184	30;40
cg08106148	-0.258371	0.163617	-26.7249	3.22e-07	0.00197637	7.02021	0.292802	0.0344317	-0.258371	6	130339617	R	I	L3MBTL3	TSS200	shore	TSS200-shore	chr6:130340556-130342450	rs572885021	12
cg09710740	-0.25282	0.156959	-18.6482	2.46e-06	0.00325553	5.56441	0.283369	0.0305489	-0.25282	6	130339611	R	I	L3MBTL3	TSS200	shore	TSS200-shore	chr6:130340556-130342450	rs572885021	6
cg09252315	-0.205622	0.145319	-15.1518	7.89e-06	0.00401114	4.56404	0.24813	0.0425079	-0.205622	15	63414802	R	II	LACTB	Body	island	Body-island	chr15:63413918-63414852	rs551873817;rs570020046;rs149209101;rs548921699;rs573053364	46;40;33;6;2
cg09497409	-0.205626	0.428036	-12.6136	2.19e-05	0.00515061	3.6079	0.530849	0.325223	-0.205626	19	8275083	R	I	LASS4	5'UTR	shore	5'UTR-shore	chr19:8273530-8273920	rs560750329	40
cg24668836	-0.221421	0.159109	-12.8881	1.94e-05	0.0050212	3.72301	0.269819	0.0483981	-0.221421	11	111412172	R	II	LAYN	5'UTR	island	5'UTR-island	chr11:111410932-111412199
cg27579745	-0.264005	0.166117	-21.9164	9.89e-07	0.00270301	6.26575	0.298119	0.0341144	-0.264005	10	103874495	R	II	LDB1	1stExon	opensea	1stExon-opensea
cg11814446	-0.31575	0.16876	-15.3431	7.36e-06	0.00397993	4.62722	0.326635	0.0108853	-0.31575	12	65562996	F	II	LEMD3	TSS1500	shore	TSS1500-shore	chr12:65563195-65564396	rs115504812	19
cg23769748	-0.266357	0.168367	-10.7038	5.41e-05	0.00685031	2.71082	0.301546	0.035189	-0.266357	19	54959426	F	II	LENG8-AS1	Body	shore	Body-shore	chr19:54960191-54960948	rs113967880;rs189493884;rs181434714;rs79098979;rs561375904	3;6;9;20;47
cg11145421	-0.240635	0.144045	-12.7122	2.1e-05	0.00509631	3.64961	0.264363	0.0237276	-0.240635	8	94713344	F	II	LINC00535	TSS1500	island	TSS1500-island	chr8:94712366-94713345
cg24215643	-0.3322	0.240834	-24.1343	5.73e-07	0.00234276	6.64785	0.406934	0.0747336	-0.3322	10	91001364	R	II	LIPA	Body	opensea	Body-opensea		rs189657940	17
cg26532627	-0.212042	0.21511	-13.2477	1.67e-05	0.00480798	3.86918	0.321131	0.109088	-0.212042	17	43339744	R	II	LOC100133991	Body	island	Body-island	chr17:43339124-43339832	rs552435885	38
cg11769966	-0.213069	0.206309	-8.78866	0.000157595	0.00974818	1.6041	0.312843	0.0997746	-0.213069	7	140396384	F	I	LOC100134713	Body	shore	Body-shore	chr7:140396414-140397357	rs531262766;rs549394565;rs561569966	28;43;47
cg10817233	-0.235728	0.434417	-21.2604	1.17e-06	0.00277665	6.13946	0.55228	0.316553	-0.235728	12	29470840	F	II	LOC100506606	TSS200	opensea	TSS200-opensea
cg23133335	-0.313645	0.303765	-22.2106	9.18e-07	0.00263682	6.32029	0.460587	0.146942	-0.313645	8	23193466	R	II	LOC100507156	TSS1500	opensea	TSS1500-opensea		rs149486874;rs566755347	41;8
cg22488274	-0.245842	0.183983	-21.965	9.77e-07	0.00268537	6.27485	0.306904	0.0610622	-0.245842	14	76044802	F	I	LOC102724153	Body	island	Body-island	chr14:76044590-76045102
cg00400614	-0.272593	0.151523	-20.4394	1.47e-06	0.00291846	5.97177	0.287819	0.0152262	-0.272593	7	41745354	F	II	LOC285954	Body	island	Body-island	chr7:41745178-41745462	rs571424300	16
cg10510119	-0.327885	0.248868	-24.2532	5.58e-07	0.00234276	6.66655	0.412811	0.084926	-0.327885	6	40555351	R	I	LRFN2	TSS200	island	TSS200-island	chr6:40554595-40555928
cg22645510	-0.223277	0.151724	-22.5935	8.33e-07	0.0026145	6.38943	0.263362	0.0400851	-0.223277	6	40555361	R	I	LRFN2	TSS200	island	TSS200-island	chr6:40554595-40555928
cg20443778	-0.323171	0.191663	-40.0071	3.25e-08	0.00155684	8.1652	0.353249	0.0300777	-0.323171	2	142887886	F	I	LRP1B	Body	island	Body-island	chr2:142887724-142888553	rs112202892;rs138554813	24;34
cg16414472	-0.261772	0.232728	-15.3752	7.27e-06	0.00397199	4.63772	0.363614	0.101842	-0.261772	11	68110105	F	I	LRP5	Body	opensea	Body-opensea
cg08302650	-0.243108	0.283375	-17.7441	3.25e-06	0.00341319	5.33431	0.404929	0.161821	-0.243108	8	145750040	R	I	LRRC24	Body	island	Body-island	chr8:145749855-145750410	rs114251607	42
cg21401794	-0.288437	0.173799	-9.48617	0.000104402	0.00842054	2.03525	0.318017	0.0295809	-0.288437	1	90099060	R	II	LRRC8C	5'UTR	island	5'UTR-island	chr1:90098230-90099292	rs115463784;rs111723165;rs6428559	30;28;26
cg21245903	-0.227374	0.357097	-15.3785	7.26e-06	0.00397199	4.63879	0.470784	0.24341	-0.227374	19	34711623	F	II	LSM14A	Body	opensea	Body-opensea		rs534537929;rs557982176	0;20
cg06667222	-0.226216	0.152821	-14.1818	1.14e-05	0.00434417	4.22576	0.265928	0.0397127	-0.226216	6	31648994	R	II	LY6G5C	TSS1500	shore	TSS1500-shore	chr6:31649081-31649373
cg09618197	-0.232138	0.449876	-15.4081	7.18e-06	0.00397199	4.64846	0.565944	0.333807	-0.232138	6	5152468	R	II	LYRM4	Body	opensea	Body-opensea		rs549392245;rs450176;rs559729684	49;14;2
cg23791813	-0.347924	0.210209	-24.3629	5.44e-07	0.00234276	6.68366	0.384171	0.0362466	-0.347924	20	39317833	R	I	MAFB	5'UTR	island	5'UTR-island	chr20:39316550-39319987	rs567415398;rs530027003	35;2
cg01104230	-0.204978	0.25401	-12.647	2.16e-05	0.00513957	3.62205	0.356498	0.151521	-0.204978	3	65940327	F	II	MAGI1	Body	opensea	Body-opensea		rs144211769;rs147841091;rs544613413	1;35;49
cg17463145	-0.34081	0.349816	-10.3735	6.42e-05	0.0071645	2.53649	0.520221	0.179411	-0.34081	7	79084011	F	II	MAGI2	TSS1500	shore	TSS1500-shore	chr7:79082174-79082427	rs534942336	47
cg07448060	-0.26748	0.209359	-24.6674	5.07e-07	0.00227953	6.73042	0.3431	0.0756193	-0.26748	7	79083753	F	I	MAGI2	TSS1500	island	TSS1500-island	chr7:79082948-79083850	rs576821296	4
cg25621692	-0.541844	0.33466	-16.9491	4.21e-06	0.00358718	5.11663	0.605582	0.0637382	-0.541844	4	141014217	F	II	MAML3	Body	opensea	Body-opensea		rs554992424;rs190447853;rs80165698	13;18;46
cg10456937	-0.214642	0.128161	-15.8657	6.1e-06	0.00394009	4.79432	0.235482	0.02084	-0.214642	4	141071555	F	II	MAML3	Body	island	Body-island	chr4:141071523-141071820	rs571742760	45
cg01806346	-0.290479	0.193218	-23.6916	6.37e-07	0.00240883	6.5767	0.338457	0.0479781	-0.290479	4	6576585	R	I	MAN2B2	TSS1500	shore	TSS1500-shore	chr4:6576735-6577173	rs73796279	42
cg16945346	-0.320786	0.210571	-12.57	2.23e-05	0.00517841	3.58929	0.370964	0.0501775	-0.320786	20	35925591	R	II	MANBAL	5'UTR	opensea	5'UTR-opensea		rs533511437;rs148877179	32;1
cg03409066	-0.205962	0.317736	-8.87011	0.000149977	0.0095503	1.65628	0.420716	0.214755	-0.205962	17	67470045	R	II	MAP2K6	Body	opensea	Body-opensea		rs560223985;rs527256425;rs73363631	20;10;1
cg16581840	-0.229245	0.146752	-11.1113	4.41e-05	0.00639805	2.91755	0.261374	0.032129	-0.229245	6	137114203	F	I	MAP3K5	TSS1500	island	TSS1500-island	chr6:137112676-137114366	rs528254491;rs1474988	18;50
cg05281945	-0.248629	0.287244	-10.6272	5.63e-05	0.0069324	2.67096	0.411559	0.16293	-0.248629	1	27684241	F	II	MAP3K6	Body	shore	Body-shore	chr1:27683277-27683590	rs201905172;rs200792050;rs138890699	9;36;45
cg26433141	-0.277693	0.188595	-19.796	1.76e-06	0.0030023	5.83235	0.327442	0.0497486	-0.277693	10	30723604	R	I	MAP3K8	5'UTR	island	5'UTR-island	chr10:30722378-30723707	rs306588	13
cg18368019	-0.205406	0.123023	-13.128	1.75e-05	0.00487588	3.82108	0.225726	0.0203203	-0.205406	17	43972978	R	I	MAPT	5'UTR	island	5'UTR-island	chr17:43971410-43975040	rs538476746;rs558158882	51;49
cg14639897	-0.207243	0.144622	-11.9593	2.94e-05	0.00561731	3.3203	0.248244	0.0410001	-0.207243	8	98881124	R	II	MATN2	TSS200	shore	TSS200-shore	chr8:98881311-98881843	rs528214858;rs547736031;rs568055588	32;30;23
cg16667508	-0.245375	0.16237	-16.325	5.2e-06	0.00376933	4.93478	0.285057	0.0396821	-0.245375	20	43936853	R	II	MATN4	1stExon	shore	1stExon-shore	chr20:43935199-43935633	rs562112314;rs115744323;rs148047841;rs143342734	44;19;14;1
cg15050201	-0.202876	0.131759	-8.76392	0.000159998	0.00978867	1.58815	0.233198	0.0303212	-0.202876	11	119187592	R	II	MCAM	Body	island	Body-island	chr11:119186947-119187894	rs184418641;rs569307576;rs558459635	29;24;2
cg13885451	-0.266427	0.171394	-14.1478	1.16e-05	0.00434837	4.21336	0.304607	0.0381802	-0.266427	3	183145870	R	II	MCF2L2	TSS200	island	TSS200-island	chr3:183145427-183146790	rs73068989;rs547128873	39;31
cg26847522	-0.223394	0.14935	-13.9348	1.26e-05	0.00445849	4.13457	0.261047	0.0376532	-0.223394	5	54523231	F	I	MCIDAS	TSS200	island	TSS200-island	chr5:54522302-54523533	rs545357329	47
cg05798972	-0.23871	0.147072	-33.4507	8.99e-08	0.00155684	7.72126	0.266427	0.0277169	-0.23871	17	37607105	R	II	MED1	Body	shore	Body-shore	chr17:37607393-37607718	rs528527997;rs547217255	26;13
cg10670430	-0.357853	0.502285	-20.8091	1.33e-06	0.00284673	6.04866	0.681211	0.323358	-0.357853	3	196755688	F	II	MFI2	Body	island	Body-island	chr3:196755677-196757374	rs140660554;rs3773848	48;49
cg24203800	-0.202361	0.165069	-13.9958	1.23e-05	0.00444157	4.15729	0.266249	0.0638889	-0.202361	17	8702868	R	I	MFSD6L	TSS1500	shore	TSS1500-shore	chr17:8702342-8702824	rs9900175	23
cg24693053	-0.213775	0.215763	-15.973	5.87e-06	0.00390813	4.82764	0.32265	0.108875	-0.213775	4	682834	R	I	MFSD7	1stExon	island	1stExon-island	chr4:682724-683079	rs531618349	1
cg22299097	-0.314546	0.305518	-16.436	5e-06	0.00373857	4.96784	0.462791	0.148246	-0.314546	3	97690590	R	II	MINA	5'UTR	shore	5'UTR-shore	chr3:97690785-97691409	rs553208257;rs573120230	31;19
cg27648405	-0.201525	0.142189	-12.7789	2.04e-05	0.00506977	3.67757	0.242952	0.0414264	-0.201525	17	6922960	F	II	MIR497HG	Body	shelf	Body-shelf	chr17:6925400-6927527	rs562664865	43
cg17073392	-0.262513	0.312985	-9.43917	0.000107247	0.00850106	2.00728	0.444242	0.181729	-0.262513	15	69324108	F	I	MIR548H4	Body	island	Body-island	chr15:69323959-69324232	rs537198989	19
cg16224128	-0.288877	0.212872	-38.0677	4.31e-08	0.00155684	8.05178	0.357311	0.0684334	-0.288877	22	40999151	R	II	MKL1	5'UTR	opensea	5'UTR-opensea		rs145280577	9
cg09248007	-0.218488	0.179277	-18.366	2.68e-06	0.00329948	5.49448	0.288521	0.0700329	-0.218488	16	14164860	F	II	MKL2	TSS1500	island	TSS1500-island	chr16:14164849-14165656	rs545989822;rs185351928;rs531329950	0;14;49
cg26645069	-0.365976	0.322917	-10.7371	5.32e-05	0.00679356	2.72808	0.505905	0.139929	-0.365976	12	6861493	F	II	MLF2	Body	shore	Body-shore	chr12:6861821-6862405	rs141110142;rs199892387;rs185160100	10;28;36
cg09635667	-0.206441	0.268092	-11.7977	3.17e-05	0.0057618	3.24626	0.371313	0.164872	-0.206441	17	2300514	R	II	MNT	Body	shelf	Body-shelf	chr17:2302892-2305402	rs552006133;rs571858644	36;27
cg08301633	-0.21319	0.154518	-26.5067	3.37e-07	0.00197637	6.99151	0.261113	0.047923	-0.21319	2	223536491	F	II	MOGAT1	5'UTR	island	5'UTR-island	chr2:223536122-223536565	rs35959734	50
cg23214787	-0.210273	0.147245	-20.9325	1.28e-06	0.00284269	6.07381	0.252381	0.0421082	-0.210273	1	220922046	F	I	MOSC2	1stExon	island	1stExon-island	chr1:220921411-220922176
cg01021856	-0.210033	0.220656	-11.4513	3.73e-05	0.00606399	3.08333	0.325672	0.115639	-0.210033	17	41985703	R	II	MPP2	TSS1500	shore	TSS1500-shore	chr17:41984148-41985012	rs59071383;rs532461824;rs547436327	42;38;7
cg21621538	-0.212356	0.237737	-10.8794	4.95e-05	0.00664528	2.80104	0.343915	0.131559	-0.212356	7	24614206	F	II	MPP6	5'UTR	opensea	5'UTR-opensea		rs530668223;rs540060735	6;18
cg05204798	-0.234134	0.148383	-14.4553	1.03e-05	0.00428083	4.32428	0.265449	0.0313159	-0.234134	11	30607888	F	I	MPPED2	1stExon	island	1stExon-island	chr11:30606004-30608128	rs545854780	13
cg06182274	-0.214984	0.326531	-9.4413	0.000107116	0.00850106	2.00855	0.434023	0.219039	-0.214984	16	56677585	F	I	MT1DP	TSS200	island	TSS200-island	chr16:56677120-56677598	rs546111471;rs146431654;rs573053798;rs57778164	8;16;17;49
cg18909924	-0.274812	0.166495	-22.3096	8.95e-07	0.00262862	6.33837	0.303901	0.0290896	-0.274812	16	56666424	R	I	MT1M	TSS200	island	TSS200-island	chr16:56665945-56666641	rs1604123;rs534523247	29;20
cg06763823	-0.300199	0.205869	-19.2411	2.06e-06	0.00310381	5.70601	0.355969	0.05577	-0.300199	1	32706022	R	I	MTMR9L	Body	island	Body-island	chr1:32705524-32707141	rs145384946;rs538080588	46;25
cg08149682	-0.215138	0.151836	-18.3752	2.67e-06	0.00329948	5.49679	0.259405	0.0442666	-0.215138	19	1355918	R	II	MUM1	5'UTR	shore	5'UTR-shore	chr19:1354420-1355350	rs72981676;rs549354874	48;18
cg14285013	-0.238387	0.154018	-11.6971	3.32e-05	0.0058708	3.19957	0.273212	0.0348242	-0.238387	8	67526270	R	II	MYBL1	TSS1500	shore	TSS1500-shore	chr8:67524607-67526059
cg03040243	-0.216842	0.137253	-8.86026	0.000150875	0.00957384	1.64999	0.245674	0.0288319	-0.216842	9	100819229	R	I	NANS	Body	island	Body-island	chr9:100818729-100819368	rs3739670;rs540341211;rs560256436	39;37;12
cg15581185	-0.237792	0.189801	-17.7018	3.3e-06	0.00342626	5.32309	0.308697	0.0709051	-0.237792	11	19798999	F	I	NAV2	Body	shore	Body-shore	chr11:19798537-19798949
cg19758142	-0.263607	0.241501	-9.3858	0.000110587	0.00858401	1.97533	0.373305	0.109698	-0.263607	3	172365942	F	II	NCEH1	5'UTR	opensea	5'UTR-opensea		rs551918479;rs188813782	0;9
cg13031847	-0.252847	0.172182	-10.5226	5.94e-05	0.00703843	2.61593	0.298605	0.0457585	-0.252847	12	124873515	R	I	NCOR2	Body	island	Body-island	chr12:124873241-124874008
cg10074504	-0.285948	0.338915	-12.1541	2.69e-05	0.00545408	3.40791	0.481889	0.195941	-0.285948	9	132998532	F	II	NCS1	3'UTR	opensea	3'UTR-opensea		rs11552451	25
cg24998349	-0.213139	0.216585	-14.7097	9.31e-06	0.00417311	4.41366	0.323155	0.110016	-0.213139	9	132956004	R	I	NCS1	Body	opensea	Body-opensea		rs182674403;rs568095949;rs148804961;rs557426027;rs570812907;rs575013239	28;26;21;15;2;1
cg17853587	-0.235538	0.164111	-12.4726	2.33e-05	0.00523366	3.5475	0.28188	0.0463417	-0.235538	4	118954386	F	II	NDST3	TSS1500	shore	TSS1500-shore	chr4:118954410-118955207	rs538534014	9
cg13160251	-0.225549	0.202741	-14.195	1.14e-05	0.00434417	4.23057	0.315515	0.0899668	-0.225549	15	56286575	F	II	NEDD4	TSS1500	shore	TSS1500-shore	chr15:56285260-56286295	rs562903696;rs531681879;rs150068324	26;33;37
cg24527664	-0.26163	0.188878	-14.9127	8.62e-06	0.00408095	4.4835	0.319693	0.0580629	-0.26163	15	75639798	F	II	NEIL1	1stExon	island	1stExon-island	chr15:75639595-75640743	rs551796281;rs570802044	33;40
cg12277225	-0.431075	0.463217	-19.7516	1.78e-06	0.0030023	5.82245	0.678754	0.24768	-0.431075	13	52734032	R	II	NEK3	TSS1500	shore	TSS1500-shore	chr13:52733378-52733861	rs139985976;rs9563094;rs143359025;rs146738022	36;23;16;2
cg09944325	-0.312398	0.18097	-34.9094	7.05e-08	0.00155684	7.83615	0.337168	0.0247708	-0.312398	14	75593969	R	I	NEK9	TSS200	island	TSS200-island	chr14:75593293-75594011	rs555321409;rs115343889;rs77449461	51;42;39
cg01952931	-0.231483	0.180233	-14.0324	1.21e-05	0.00441542	4.17084	0.295975	0.0644917	-0.231483	14	75593812	F	I	NEK9	TSS200	island	TSS200-island	chr14:75593293-75594011	rs548151961;rs561988706;rs527603969;rs547681256;rs570671857;rs117586973;rs12890371;rs570126623	1;3;12;13;16;20;27;30
cg03148946	-0.405868	0.267702	-19.4412	1.95e-06	0.00303376	5.75222	0.470636	0.0647676	-0.405868	18	70497628	F	II	NETO1	Body	opensea	Body-opensea		rs113596041;rs138735492;rs148924506;rs117183005	0;5;32;47
cg15463803	-0.218163	0.189304	-18.9761	2.23e-06	0.00313203	5.64358	0.298385	0.0802221	-0.218163	4	113436765	F	I	NEUROG2	5'UTR	island	5'UTR-island	chr4:113435898-113438002	rs142155495;rs565865965	27;42
cg02262662	-0.248295	0.188557	-17.5796	3.43e-06	0.00346557	5.29049	0.312704	0.064409	-0.248295	10	71333216	R	II	NEUROG3	TSS200	island	TSS200-island	chr10:71331926-71333392	rs530771055	26
cg22289810	-0.237749	0.208908	-11.5934	3.49e-05	0.00595742	3.15089	0.327783	0.0900336	-0.237749	17	29421607	R	II	NF1	TSS1500	island	TSS1500-island	chr17:29421595-29422067	rs536669350;rs554530963	21;5
cg00498368	-0.20652	0.158551	-11.0414	4.56e-05	0.00647058	2.88274	0.261811	0.0552913	-0.20652	20	50114754	F	II	NFATC2	Body	opensea	Body-opensea
cg03397479	-0.289025	0.23638	-12.0353	2.84e-05	0.00557479	3.3547	0.380893	0.091868	-0.289025	12	54694787	R	II	NFE2	1stExon	opensea	1stExon-opensea		rs193125415	32
cg14093103	-0.258763	0.405208	-10.7936	5.17e-05	0.00672454	2.75715	0.53459	0.275826	-0.258763	1	61546214	F	II	NFIA	Body	shelf	Body-shelf	chr1:61548753-61549564	rs533567887	48
cg12450567	-0.202391	0.13801	-27.2606	2.87e-07	0.00192292	7.08879	0.239206	0.0368151	-0.202391	1	61542620	F	II	NFIA	TSS1500	island	TSS1500-island	chr1:61542537-61542877	rs533925058	12
cg01721754	-0.223539	0.253161	-12.756	2.06e-05	0.00508285	3.66802	0.364931	0.141392	-0.223539	16	616935	R	II	NHLRC4	TSS200	shore	TSS200-shore	chr16:614792-615095	rs560799993	1
cg02705163	-0.200553	0.178125	-18.4339	2.63e-06	0.00329948	5.51146	0.278402	0.0778485	-0.200553	6	138893673	R	I	NHSL1	TSS200	opensea	TSS200-opensea		rs568951468;rs185420737;rs548193608;rs568307120	47;32;12;1
cg18589016	-0.253678	0.153334	-18.1297	2.88e-06	0.0033216	5.43462	0.280173	0.0264955	-0.253678	4	85419557	R	I	NKX6-1	TSS200	island	TSS200-island	chr4:85417659-85420799	rs542616211;rs150847073	38;28
cg15897645	-0.251257	0.164983	-31.0006	1.39e-07	0.00155684	7.50204	0.290611	0.0393547	-0.251257	4	85419547	R	I	NKX6-1	TSS200	island	TSS200-island	chr4:85417659-85420799	rs572408046;rs542616211;rs150847073	44;28;18
cg05543049	-0.282031	0.174058	-33.2549	9.3e-08	0.00155684	7.705	0.315074	0.0330428	-0.282031	3	173115741	F	I	NLGN1	TSS1500	island	TSS1500-island	chr3:173115404-173115775	rs76006644	8
cg09987982	-0.211128	0.148145	-11.8327	3.12e-05	0.00572185	3.26239	0.253708	0.042581	-0.211128	3	48343027	R	II	NME6	5'UTR	island	5'UTR-island	chr3:48342584-48343258	rs538574029;rs34373799;rs572916273;rs540327014	44;23;14;2
cg17224837	-0.201963	0.197351	-14.5592	9.86e-06	0.00423298	4.36105	0.298333	0.0963696	-0.201963	10	15148638	F	II	NMT2	3'UTR	opensea	3'UTR-opensea		rs539662659;rs566601574;rs535568237;rs115654320;rs183279393	0;10;15;32;34
cg02968854	-0.42262	0.240936	-21.2991	1.16e-06	0.00277665	6.1471	0.452246	0.0296265	-0.42262	7	30518406	F	I	NOD1	TSS200	island	TSS200-island	chr7:30517987-30518610	rs199475895	49
cg25706530	-0.227197	0.134377	-18.0147	2.99e-06	0.00333723	5.40504	0.247976	0.0207786	-0.227197	18	31802545	R	II	NOL4	TSS200	island	TSS200-island	chr18:31802358-31803792	rs558406200;rs575182106;rs150367289	50;26;16
cg01190965	-0.231436	0.141521	-16.8166	4.4e-06	0.00358718	5.07887	0.257239	0.0258036	-0.231436	1	182758449	F	II	NPL	TSS200	island	TSS200-island	chr1:182758395-182759097	rs574090705;rs368320630;rs560116711;rs527449779;rs552076344;rs563992404	10;27;32;35;46;47
cg04773818	-0.236222	0.160414	-10.9106	4.87e-05	0.00659978	2.81686	0.278525	0.0423023	-0.236222	8	31496966	R	I	NRG1	TSS1500	island	TSS1500-island	chr8:31496525-31498346	rs371977944	11
cg19627964	-0.445465	0.444505	-15.8193	6.2e-06	0.0039423	4.77979	0.667237	0.221772	-0.445465	2	51185245	R	II	NRXN1	Body	opensea	Body-opensea		rs181299973;rs535477964;rs557000993	40;24;2
cg18132212	-0.258976	0.197421	-24.7576	4.96e-07	0.00227325	6.74407	0.326909	0.0679331	-0.258976	4	40751843	R	I	NSUN7	TSS200	island	TSS200-island	chr4:40751842-40752493
cg17253982	-0.263892	0.390208	-12.2553	2.57e-05	0.00536653	3.45278	0.522154	0.258262	-0.263892	12	96115228	F	II	NTN4	Body	opensea	Body-opensea
cg04694271	-0.221538	0.173794	-10.5133	5.97e-05	0.00704537	2.61102	0.284562	0.0630249	-0.221538	1	156830606	F	I	NTRK1	TSS200	island	TSS200-island	chr1:156828804-156831102	rs533688281	48
cg04627496	-0.301941	0.173911	-19.4357	1.95e-06	0.00303376	5.75097	0.324881	0.0229408	-0.301941	15	88799973	F	I	NTRK3	TSS1500	island	TSS1500-island	chr15:88799522-88801017
cg08398184	-0.212724	0.313257	-12.8996	1.93e-05	0.00501364	3.72775	0.419618	0.206895	-0.212724	9	131755527	R	II	NUP188	Body	opensea	Body-opensea		rs202117948;rs149972612;rs202212691	13;11;7
cg19987768	-0.420986	0.470724	-17.032	4.1e-06	0.00358222	5.14005	0.681218	0.260231	-0.420986	17	750306	R	II	NXN	Body	opensea	Body-opensea		rs537211367;rs555939648;rs574004890;rs541126636;rs553094475;rs552566138	45;37;25;19;7;1
cg06261621	-0.214334	0.267298	-13.045	1.82e-05	0.00493972	3.78744	0.374464	0.160131	-0.214334	14	24887795	R	II	NYNRIN	3'UTR	opensea	3'UTR-opensea		rs571958500;rs540581026;rs45578038	40;34;3
cg19188021	-0.246186	0.217443	-13.3349	1.61e-05	0.00473521	3.90385	0.340536	0.0943499	-0.246186	22	50970742	R	I	ODF3B	5'UTR	island	5'UTR-island	chr22:50963608-50970768	rs567980249;rs536120328;rs117188300;rs569422344;rs369591631;rs558260175;rs573407365	43;40;30;19;13;6;4
cg13983686	-0.387792	0.286524	-26.4011	3.45e-07	0.00197637	6.97745	0.48042	0.0926277	-0.387792	5	167001044	F	I	ODZ2	Body	opensea	Body-opensea
cg04983516	-0.255046	0.160731	-14.2199	1.12e-05	0.00434104	4.23964	0.288254	0.0332081	-0.255046	11	79151719	F	I	ODZ4	TSS200	island	TSS200-island	chr11:79148358-79152200
cg24623497	-0.234528	0.148003	-22.3638	8.83e-07	0.00262862	6.34821	0.265267	0.0307387	-0.234528	1	161993745	R	I	OLFML2B	TSS200	island	TSS200-island	chr1:161993022-161994131
cg25808577	-0.417513	0.280642	-23.1137	7.32e-07	0.00248085	6.48012	0.489399	0.0718851	-0.417513	6	34433701	F	I	PACSIN1	TSS1500	island	TSS1500-island	chr6:34433411-34434371
cg20405174	-0.277634	0.158417	-26.8149	3.16e-07	0.00197637	7.03192	0.297234	0.0196001	-0.277634	6	34433713	F	I	PACSIN1	TSS200	island	TSS200-island	chr6:34433411-34434371
cg21123446	-0.200391	0.16746	-15.6232	6.65e-06	0.0039683	4.71777	0.267656	0.0672652	-0.200391	22	43356001	R	I	PACSIN2	TSS200	opensea	TSS200-opensea
cg03143105	-0.214571	0.12256	-11.5367	3.58e-05	0.00599472	3.12406	0.229845	0.0152743	-0.214571	11	77184693	R	I	PAK1	5'UTR	island	5'UTR-island	chr11:77184193-77185504	rs115790932	37
cg24498031	-0.211185	0.173412	-13.3881	1.57e-05	0.00470182	3.92485	0.279005	0.06782	-0.211185	15	40545050	R	I	PAK6	5'UTR	island	5'UTR-island	chr15:40544352-40545512
cg05587118	-0.212916	0.122569	-17.556	3.46e-06	0.00348717	5.28416	0.229027	0.016111	-0.212916	5	102201664	F	I	PAM	5'UTR	island	5'UTR-island	chr5:102201583-102201912	rs13168005	6
cg27503573	-0.241998	0.148279	-18.5102	2.57e-06	0.00329948	5.53042	0.269277	0.0272798	-0.241998	10	135191928	F	I	PAOX	TSS1500	island	TSS1500-island	chr10:135191594-135193307	rs561511765	34
cg17819963	-0.217366	0.217237	-11.0058	4.64e-05	0.00649073	2.86489	0.32592	0.108555	-0.217366	10	135191943	R	I	PAOX	TSS1500	island	TSS1500-island	chr10:135191594-135193307	rs7089440;rs576098705;rs544468056	49;48;30
cg14400886	-0.318678	0.183536	-15.6908	6.49e-06	0.00394912	4.73927	0.342875	0.0241966	-0.318678	4	134070441	F	II	PCDH10	TSS200	island	TSS200-island	chr4:134069162-134070442	rs560509940	19
cg14011639	-0.387809	0.240185	-33.6195	8.74e-08	0.00155684	7.73511	0.434089	0.0462807	-0.387809	5	140797234	F	II	PCDHGA4	Body	island	Body-island	chr5:140797162-140797701	rs545100460;rs201105096	0;17
cg11479689	-0.227076	0.202095	-17.2546	3.81e-06	0.00355441	5.20206	0.315632	0.0885568	-0.227076	14	24563183	F	I	PCK2	TSS1500	shore	TSS1500-shore	chr14:24563256-24563886	rs543695082;rs4982856;rs56231616	14;29;46
cg25677261	-0.443153	0.304902	-35.8847	6.03e-08	0.00155684	7.90728	0.526478	0.0833252	-0.443153	15	102009856	R	I	PCSK6	Body	opensea	Body-opensea		rs28570254;rs139560336;rs559743281;rs6598482;rs541571091	50;43;42;26;1
cg05453626	-0.207799	0.227049	-13.376	1.58e-05	0.00470182	3.92007	0.330948	0.123149	-0.207799	9	5563053	R	II	PDCD1LG2	Body	opensea	Body-opensea		rs139704848;rs568092727;rs567058986	29;19;2
cg00736744	-0.220456	0.24602	-10.3776	6.41e-05	0.0071645	2.53867	0.356248	0.135792	-0.220456	1	66748057	F	II	PDE4B	Body	opensea	Body-opensea
cg04633225	-0.205278	0.169652	-12.5704	2.23e-05	0.00517841	3.58949	0.272291	0.0670132	-0.205278	13	28494161	R	I	PDX1	TSS200	island	TSS200-island	chr13:28494001-28496099
cg08476820	-0.213095	0.336758	-13.0558	1.81e-05	0.00492971	3.79184	0.443306	0.230211	-0.213095	3	73557665	R	II	PDZRN3	Body	opensea	Body-opensea
cg15087907	-0.200198	0.362101	-14.4726	1.02e-05	0.00427649	4.33043	0.4622	0.262003	-0.200198	10	3169259	F	I	PFKP	Body	opensea	Body-opensea		rs116129999;rs138568579;rs75020383;rs533858282;rs146414860	1;8;14;42;45
cg17760582	-0.334693	0.435052	-14.9461	8.52e-06	0.00407264	4.49484	0.602399	0.267705	-0.334693	17	76394083	R	II	PGS1	Body	shore	Body-shore	chr17:76395406-76395617	rs115045834;rs16971107;rs181616724	44;43;10
cg11442717	-0.245	0.152023	-30.9412	1.4e-07	0.00155684	7.49627	0.274523	0.0295232	-0.245	6	170125241	R	II	PHF10	TSS1500	opensea	TSS1500-opensea		rs17860886;rs577489952;rs149748722	34;31;19
cg11980800	-0.333721	0.254893	-26.1747	3.62e-07	0.0020081	6.94694	0.421753	0.0880323	-0.333721	1	9748107	F	I	PIK3CD	5'UTR	shore	5'UTR-shore	chr1:9749295-9750228
cg16664523	-0.379515	0.345982	-9.8853	8.35e-05	0.00780339	2.26687	0.535739	0.156225	-0.379515	5	67586170	F	II	PIK3R1	Body	shore	Body-shore	chr5:67584213-67584451	rs186561025;rs527718547	11;51
cg20439288	-0.238725	0.137766	-11.1227	4.38e-05	0.00638835	2.9232	0.257129	0.018404	-0.238725	5	67584218	R	I	PIK3R1	Body	island	Body-island	chr5:67584213-67584451	rs143667799	10
cg08383338	-0.25826	0.150964	-11.5185	3.62e-05	0.00601275	3.1154	0.280094	0.0218343	-0.25826	6	46703225	F	I	PLA2G7	TSS200	island	TSS200-island	chr6:46702736-46703316	rs559508946;rs533336108;rs376133425	34;42;43
cg23277376	-0.232421	0.135518	-9.16811	0.000125532	0.00893998	1.84297	0.251729	0.0193078	-0.232421	6	46703232	F	I	PLA2G7	TSS200	island	TSS200-island	chr6:46702736-46703316	rs559508946;rs533336108;rs376133425;rs45504203	27;35;36;51
cg12991125	-0.306312	0.221476	-12.0138	2.87e-05	0.00558932	3.34501	0.374632	0.0683203	-0.306312	2	160919431	R	I	PLA2R1	TSS1500	shore	TSS1500-shore	chr2:160918674-160919177	rs192585381;rs149845962;rs144460587	33;13;2
cg24111443	-0.235184	0.178578	-26.8996	3.1e-07	0.00197637	7.04287	0.296171	0.0609863	-0.235184	15	40583709	F	I	PLCB2	Body	shore	Body-shore	chr15:40583093-40583526
cg19412324	-0.210061	0.133267	-14.5855	9.76e-06	0.00421371	4.3703	0.238297	0.0282366	-0.210061	6	150921961	R	I	PLEKHG1	5'UTR	island	5'UTR-island	chr6:150920904-150922146	rs369389207;rs142658730	42;14
cg18715793	-0.25651	0.327529	-13.4612	1.53e-05	0.00467931	3.95352	0.455784	0.199274	-0.25651	19	4518890	F	I	PLIN4	TSS1500	opensea	TSS1500-opensea		rs548579910;rs184567702;rs528394017;rs190033740	1;29;33;46
cg08202725	-0.244703	0.188966	-11.6916	3.33e-05	0.00587146	3.19696	0.311317	0.0666146	-0.244703	16	23689829	F	II	PLK1	TSS1500	shore	TSS1500-shore	chr16:23689891-23690671	rs557589676	39
cg23666170	-0.227935	0.134081	-18.3539	2.69e-06	0.00329948	5.49144	0.248049	0.0201136	-0.227935	20	21105995	R	II	PLK1S1	TSS1500	shore	TSS1500-shore	chr20:21106648-21106967	rs568910135;rs537935113;rs567555062	45;19;2
cg17126901	-0.20545	0.166113	-10.4005	6.33e-05	0.00714744	2.55093	0.268838	0.063388	-0.20545	7	131241337	R	I	PODXL	5'UTR	island	5'UTR-island	chr7:131240513-131241847
cg05746918	-0.432098	0.297946	-16.8904	4.29e-06	0.00358718	5.09996	0.513995	0.0818972	-0.432098	3	127348722	R	II	PODXL2	Body	island	Body-island	chr3:127347682-127348859	rs72965766;rs550714594	42;2
cg15789583	-0.21117	0.137126	-10.979	4.71e-05	0.00651927	2.85145	0.242711	0.0315413	-0.21117	6	43485425	F	II	POLR1C	Body	shore	Body-shore	chr6:43484561-43484887	rs2231755;rs140817890	24;45
cg11056045	-0.325633	0.211006	-22.8733	7.77e-07	0.0025119	6.43866	0.373823	0.0481894	-0.325633	7	44835684	R	I	PPIA	TSS1500	shore	TSS1500-shore	chr7:44835726-44836798
cg08317834	-0.282387	0.164972	-17.4267	3.6e-06	0.00353634	5.2492	0.306166	0.0237789	-0.282387	8	26148868	R	I	PPP2R2A	TSS200	island	TSS200-island	chr8:26148757-26149453	rs565969969;rs144878474	30;16
cg25398598	-0.296119	0.171953	-18.3575	2.69e-06	0.00329948	5.49234	0.320013	0.0238936	-0.296119	6	42952024	F	I	PPP2R5D	TSS1500	opensea	TSS1500-opensea		rs146834671;rs535533772;rs555477266;rs575225028	3;19;28;39
cg00049914	-0.256259	0.167771	-34.9994	6.95e-08	0.00155684	7.8429	0.295901	0.0396417	-0.256259	6	42952033	F	II	PPP2R5D	TSS1500	opensea	TSS1500-opensea		rs535533772;rs555477266;rs575225028	10;19;30
cg04449224	-0.221593	0.352284	-10.25	6.85e-05	0.00732984	2.46965	0.46308	0.241488	-0.221593	22	50838352	R	II	PPP6R2	Body	opensea	Body-opensea		rs142099053;rs186331219;rs569811376;rs536952905	41;8;2;1
cg18151030	-0.221402	0.213244	-14.837	8.87e-06	0.00412528	4.45761	0.323945	0.102543	-0.221402	21	43222961	R	II	PRDM15	Body	shore	Body-shore	chr21:43221474-43221842	rs146248242;rs565528350	34;4
cg22135105	-0.20565	0.155167	-10.7559	5.27e-05	0.00677452	2.73775	0.257992	0.0523419	-0.20565	4	121844192	F	II	PRDM5	TSS200	island	TSS200-island	chr4:121843148-121844193	rs552139378;rs559129661	1;35
cg03945538	-0.229015	0.160094	-25.7933	3.93e-07	0.00207715	6.89441	0.274602	0.0455866	-0.229015	1	173447427	F	II	PRDX6	Body	shore	Body-shore	chr1:173445978-173447105
cg07480640	-0.24615	0.277603	-11.4328	3.77e-05	0.00607417	3.07449	0.400678	0.154528	-0.24615	3	64211328	F	II	PRICKLE2	TSS200	opensea	TSS200-opensea		rs537351036;rs555418946	1;9
cg08505473	-0.202917	0.114178	-13.8697	1.29e-05	0.00447215	4.11015	0.215636	0.0127194	-0.202917	14	94255513	R	II	PRIMA1	TSS1500	island	TSS1500-island	chr14:94253952-94255733	rs550212016;rs568433702	51;3
cg03306374	-0.223359	0.15517	-10.0344	7.7e-05	0.00760569	2.35074	0.26685	0.0434906	-0.223359	16	23847325	R	I	PRKCB	1stExon	island	1stExon-island	chr16:23846941-23848102
cg18301703	-0.239754	0.258522	-14.4174	1.04e-05	0.00428896	4.31078	0.378399	0.138645	-0.239754	14	61928727	F	II	PRKCH	Body	opensea	Body-opensea		rs555292619;rs182075745	10;49
cg23693200	-0.403962	0.260637	-30.2989	1.58e-07	0.00163375	7.43239	0.462618	0.0586556	-0.403962	20	4701448	F	II	PRND	TSS1500	opensea	TSS1500-opensea		rs528297947;rs551764668	1;19
cg16621691	-0.357867	0.21974	-12.5663	2.24e-05	0.00518112	3.58772	0.398673	0.0408068	-0.357867	5	119800687	R	II	PRR16	5'UTR	shore	5'UTR-shore	chr5:119800971-119801194	rs562174749	26
cg11613229	-0.27566	0.233403	-34.5312	7.5e-08	0.00155684	7.80738	0.371234	0.0955733	-0.27566	5	119800742	F	I	PRR16	5'UTR	shore	5'UTR-shore	chr5:119800971-119801194
cg14953762	-0.225966	0.397264	-17.3916	3.64e-06	0.00353647	5.23964	0.510247	0.284282	-0.225966	4	119274837	R	II	PRSS12	TSS1500	shore	TSS1500-shore	chr4:119273305-119274458	rs533128038	45
cg14369648	-0.250509	0.171	-9.96393	8e-05	0.00769793	2.31128	0.296254	0.0457453	-0.250509	9	33750687	R	I	PRSS3	1stExon	island	1stExon-island	chr9:33750519-33751160	rs549057783	16
cg19921947	-0.243089	0.145373	-16.8348	4.37e-06	0.00358718	5.08406	0.266917	0.0238281	-0.243089	7	56101998	R	II	PSPH	5'UTR	opensea	5'UTR-opensea		rs533515105	26
cg14319249	-0.263892	0.206596	-11.3488	3.92e-05	0.00613789	3.03399	0.338543	0.0746502	-0.263892	9	98269526	R	I	PTCH1	Body	island	Body-island	chr9:98268475-98271454	rs144831338;rs555018852	38;30
cg10041390	-0.422824	0.243884	-27.653	2.65e-07	0.00188732	7.1374	0.455296	0.0324718	-0.422824	10	89623018	R	I	PTEN	TSS200	island	TSS200-island	chr10:89621772-89624128
cg18819818	-0.406477	0.250032	-12.1539	2.69e-05	0.00545408	3.40782	0.453271	0.0467936	-0.406477	10	89623004	F	I	PTEN	TSS200	island	TSS200-island	chr10:89621772-89624128
cg06947206	-0.365856	0.22396	-23.2561	7.07e-07	0.00248085	6.50432	0.406888	0.0410321	-0.365856	10	89623157	R	I	PTEN	TSS200	island	TSS200-island	chr10:89621772-89624128	rs530598021;rs538728843;rs564216039	19;17;3
cg19659388	-0.312641	0.190946	-11.1305	4.37e-05	0.00637934	2.92708	0.347266	0.0346259	-0.312641	10	89623076	F	II	PTEN	TSS200	island	TSS200-island	chr10:89621772-89624128	rs563841270	8
cg16687447	-0.285255	0.154865	-15.4894	6.98e-06	0.0039683	4.67481	0.297492	0.0122377	-0.285255	10	89623336	R	I	PTEN	5'UTR	island	5'UTR-island	chr10:89621772-89624128	rs535142665;rs550385924;rs1044322	24;21;15
cg13885325	-0.271569	0.156834	-21.1836	1.2e-06	0.0027876	6.12424	0.292618	0.0210492	-0.271569	10	89623122	F	I	PTEN	TSS200	island	TSS200-island	chr10:89621772-89624128	rs530598021;rs538728843;rs564216039;rs144620057	18;20;34;45
cg18384060	-0.259361	0.141898	-16.2854	5.27e-06	0.0037806	4.92289	0.271579	0.0122179	-0.259361	10	89622943	F	II	PTEN	TSS1500	island	TSS1500-island	chr10:89621772-89624128
cg20849549	-0.242172	0.177037	-19.0112	2.21e-06	0.00311296	5.65192	0.298123	0.0559508	-0.242172	10	89623138	R	II	PTEN	TSS200	island	TSS200-island	chr10:89621772-89624128
cg03891929	-0.213828	0.117525	-13.8043	1.33e-05	0.00449527	4.08551	0.224439	0.0106112	-0.213828	10	89623341	R	I	PTEN	5'UTR	island	5'UTR-island	chr10:89621772-89624128	rs535142665;rs550385924;rs1044322	29;26;20
cg09550257	-0.211586	0.137205	-10.5722	5.79e-05	0.00698973	2.64209	0.242998	0.0314116	-0.211586	10	89622838	F	II	PTEN	TSS1500	island	TSS1500-island	chr10:89621772-89624128
cg01354923	-0.210469	0.135009	-9.28188	0.000117447	0.00877361	1.91256	0.240244	0.0297749	-0.210469	10	89622715	R	II	PTEN	TSS1500	island	TSS1500-island	chr10:89621772-89624128	rs140692322	43
cg13528847	-0.205004	0.140197	-13.6082	1.44e-05	0.00462207	4.01061	0.242699	0.0376946	-0.205004	10	89622381	F	I	PTEN	TSS1500	island	TSS1500-island	chr10:89621772-89624128	rs559881023;rs530229073	0;16
cg12927153	-0.25653	0.147825	-18.2134	2.81e-06	0.00329996	5.45596	0.27609	0.0195597	-0.25653	9	125133318	F	I	PTGS1	5'UTR	opensea	5'UTR-opensea		rs201540066;rs200460694	22;42
cg14154487	-0.201246	0.120738	-10.0092	7.8e-05	0.00763888	2.33667	0.221361	0.0201152	-0.201246	9	125133314	F	I	PTGS1	5'UTR	opensea	5'UTR-opensea		rs201540066;rs200460694	26;46
cg01751605	-0.248959	0.189996	-11.4627	3.71e-05	0.00604884	3.08877	0.314475	0.0655163	-0.248959	7	137028546	F	II	PTN	TSS200	opensea	TSS200-opensea		rs148394267	12
cg18977061	-0.328033	0.18363	-14.391	1.05e-05	0.00428916	4.30136	0.347647	0.0196138	-0.328033	10	17659544	F	I	PTPLA	TSS200	island	TSS200-island	chr10:17658665-17659639	rs547067882;rs559329213	29;45
cg27604626	-0.238945	0.140421	-12.894	1.94e-05	0.0050153	3.72546	0.259894	0.0209485	-0.238945	12	71003822	F	I	PTPRB	TSS200	island	TSS200-island	chr12:71003624-71004057	rs538067367;rs549678044;rs568369870;rs2304822	14;24;30;51
cg24644540	-0.300447	0.209704	-12.4033	2.4e-05	0.00525622	3.51753	0.359928	0.0594804	-0.300447	2	220163526	R	II	PTPRN	Body	shelf	Body-shelf	chr2:220159438-220159977	rs13014450;rs546939977	21;1
cg09282805	-0.217596	0.167109	-12.3196	2.49e-05	0.00531758	3.481	0.275907	0.0583109	-0.217596	19	5340122	F	II	PTPRS	5'UTR	island	5'UTR-island	chr19:5339640-5341061	rs571820528	44
cg04933208	-0.284666	0.179972	-14.1262	1.17e-05	0.00435319	4.20543	0.322305	0.0376391	-0.284666	1	29586414	F	I	PTPRU	Body	island	Body-island	chr1:29585897-29586598
cg26884027	-0.266331	0.223966	-20.3543	1.5e-06	0.00292634	5.95376	0.357131	0.0908008	-0.266331	1	29586418	F	I	PTPRU	Body	island	Body-island	chr1:29585897-29586598
cg20334115	-0.210474	0.246124	-17.6214	3.38e-06	0.00345129	5.30168	0.351361	0.140887	-0.210474	1	226107899	F	II	PYCR2	3'UTR	shelf	3'UTR-shelf	chr1:226111642-226112552	rs562748873;rs533297564;rs75484905	1;9;21
cg08711067	-0.217641	0.146036	-15.202	7.75e-06	0.00400145	4.58072	0.254856	0.037215	-0.217641	7	140103737	R	II	RAB19	TSS200	opensea	TSS200-opensea		rs184327164	12
cg03806828	-0.27297	0.210766	-15.7636	6.32e-06	0.0039423	4.7623	0.347251	0.0742814	-0.27297	12	72148478	R	I	RAB21	TSS200	island	TSS200-island	chr12:72148477-72149340	rs529698316;rs151050122	28;24
cg24170269	-0.229011	0.137009	-14.2679	1.1e-05	0.00432242	4.25707	0.251514	0.0225031	-0.229011	12	72148515	R	II	RAB21	TSS200	island	TSS200-island	chr12:72148477-72149340	rs537392357;rs186710923;rs116473878	36;28;16
cg10936230	-0.531933	0.35468	-17.4497	3.58e-06	0.00353634	5.25544	0.620647	0.0887136	-0.531933	15	55582890	F	II	RAB27A	TSS1500	shore	TSS1500-shore	chr15:55581772-55582571	rs140702846	1
cg09401722	-0.238193	0.189565	-15.0393	8.23e-06	0.00405426	4.52635	0.308662	0.0704685	-0.238193	18	9742806	R	II	RAB31	Body	opensea	Body-opensea		rs568321144;rs535415904	17;10
cg18395636	-0.226005	0.181676	-13.1923	1.71e-05	0.0048436	3.847	0.294678	0.0686739	-0.226005	11	87908785	F	I	RAB38	TSS200	shore	TSS200-shore	chr11:87908243-87908614	rs559090580	26
cg20892139	-0.216455	0.166269	-11.6996	3.32e-05	0.0058708	3.2007	0.274497	0.0580422	-0.216455	3	128838576	F	II	RAB43	Body	shore	Body-shore	chr3:128839934-128840633	rs527990926	45
cg08939787	-0.497893	0.43479	-37.092	5e-08	0.00155684	7.98956	0.683736	0.185843	-0.497893	2	238767226	F	II	RAMP1	TSS1500	shore	TSS1500-shore	chr2:238768073-238768831	rs184828602;rs190212399;rs3754700	0;9;23
cg13192013	-0.27489	0.349791	-31.5331	1.26e-07	0.00155684	7.55275	0.487236	0.212346	-0.27489	4	160188736	R	I	RAPGEF2	TSS1500	opensea	TSS1500-opensea		rs553366122	11
cg04584781	-0.229394	0.162277	-17.3188	3.73e-06	0.00354043	5.21974	0.276973	0.0475797	-0.229394	17	38348058	F	II	RAPGEFL1	Body	shore	Body-shore	chr17:38347533-38347765	rs560665334;rs572413632;rs543028495	13;14;37
cg05944207	-0.25702	0.191045	-18.5118	2.56e-06	0.00329948	5.53081	0.319555	0.0625344	-0.25702	22	29711453	R	II	RASL10A	5'UTR	island	5'UTR-island	chr22:29709281-29712013	rs532086340;rs550159312	21;2
cg13872831	-0.423225	0.3069	-20.4801	1.45e-06	0.00291374	5.98036	0.518513	0.0952873	-0.423225	3	50377988	F	I	RASSF1	1stExon	island	1stExon-island	chr3:50377803-50378540
cg02930432	-0.364541	0.377217	-20.0312	1.64e-06	0.0030023	5.88417	0.559487	0.194946	-0.364541	3	50375483	R	I	RASSF1	TSS1500	island	TSS1500-island	chr3:50374264-50375629	rs3806707;rs587654008	13;2
cg09386807	-0.309722	0.473232	-23.9029	6.06e-07	0.00237253	6.61095	0.628093	0.318371	-0.309722	3	50375496	R	I	RASSF1	TSS1500	island	TSS1500-island	chr3:50374264-50375629	rs3806707;rs587654008	26;15
cg27569446	-0.287028	0.167951	-35.9637	5.96e-08	0.00155684	7.91285	0.311465	0.0244364	-0.287028	3	50378431	R	I	RASSF1	TSS200	island	TSS200-island	chr3:50377803-50378540	rs587679789	4
cg12966367	-0.275713	0.172474	-36.5991	5.39e-08	0.00155684	7.9567	0.31033	0.0346168	-0.275713	3	50378407	R	II	RASSF1	TSS200	island	TSS200-island	chr3:50377803-50378540
cg06821120	-0.272127	0.363954	-17.3461	3.7e-06	0.00354043	5.22722	0.500018	0.227891	-0.272127	3	50375459	R	II	RASSF1	TSS1500	island	TSS1500-island	chr3:50374264-50375629
cg25486143	-0.269809	0.24755	-13.5164	1.49e-05	0.00466842	3.97506	0.382454	0.112645	-0.269809	3	50378527	F	I	RASSF1	TSS200	island	TSS200-island	chr3:50377803-50378540
cg27149285	-0.264134	0.153712	-37.5424	4.66e-08	0.00155684	8.01874	0.285779	0.0216448	-0.264134	3	50375164	R	I	RASSF1	TSS1500	island	TSS1500-island	chr3:50374264-50375629	rs587678524;rs587712624;rs587765019;rs587642539;rs587717963;rs587601170;rs587640729;rs587720660;rs587597325	37;32;22;20;10;9;6;5;2
cg25747192	-0.263595	0.209178	-20.1769	1.58e-06	0.00297491	5.91577	0.340975	0.0773804	-0.263595	3	50378423	R	II	RASSF1	TSS200	island	TSS200-island	chr3:50377803-50378540
cg21418575	-0.244767	0.45247	-11.8005	3.16e-05	0.0057602	3.24754	0.574854	0.330087	-0.244767	3	50375467	R	II	RASSF1	TSS1500	island	TSS1500-island	chr3:50374264-50375629
cg07130266	-0.224158	0.428358	-14.147	1.16e-05	0.00434837	4.21304	0.540437	0.316279	-0.224158	3	50375624	F	II	RASSF1	TSS1500	island	TSS1500-island	chr3:50374264-50375629	rs587767280	37
cg07344955	-0.22335	0.126361	-11.1986	4.22e-05	0.00629733	2.96069	0.238036	0.0146856	-0.22335	3	50374863	F	I	RASSF1	5'UTR	island	5'UTR-island	chr3:50374264-50375629	rs587618280;rs35023421	6;13
cg08047457	-0.213406	0.149492	-19.5163	1.9e-06	0.00301902	5.76938	0.256195	0.0427893	-0.213406	3	50378413	R	II	RASSF1	TSS200	island	TSS200-island	chr3:50377803-50378540
cg19587420	-0.286838	0.17329	-11.8391	3.11e-05	0.00571487	3.26536	0.316709	0.0298711	-0.286838	11	13030893	R	I	RASSF10	TSS200	island	TSS200-island	chr11:13030330-13032584
cg25431736	-0.244688	0.151366	-9.70904	9.21e-05	0.00806549	2.16587	0.27371	0.0290218	-0.244688	11	13031415	R	II	RASSF10	1stExon	island	1stExon-island	chr11:13030330-13032584	rs201791614	43
cg12083217	-0.285252	0.176522	-28.8588	2.08e-07	0.00178264	7.27858	0.319148	0.0338961	-0.285252	18	56935013	R	II	RAX	3'UTR	island	3'UTR-island	chr18:56934833-56936827	rs75969240;rs566837982	51;1
cg15995125	-0.241689	0.451567	-9.28546	0.000117202	0.00876801	1.91474	0.572412	0.330722	-0.241689	1	17746597	F	I	RCC2	Body	shore	Body-shore	chr1:17746200-17746547	rs188205872;rs553022936;rs573011598	29;32;39
cg05864140	-0.244598	0.171806	-18.4761	2.59e-06	0.00329948	5.52195	0.294105	0.0495075	-0.244598	2	220196530	F	I	RESP18	Body	island	Body-island	chr2:220196431-220196768	rs530111664;rs1877867	5;38
cg23955684	-0.263597	0.195185	-30.4122	1.54e-07	0.00162168	7.44387	0.326984	0.0633865	-0.263597	3	16555288	R	I	RFTN1	TSS200	island	TSS200-island	chr3:16554327-16555413	rs2303848	41
cg08938906	-0.344503	0.257493	-17.8493	3.15e-06	0.00338834	5.36202	0.429744	0.0852412	-0.344503	12	106976839	R	II	RFX4	TSS200	shore	TSS200-shore	chr12:106977388-106977713	rs571006040	1
cg26057754	-0.334838	0.208165	-14.962	8.47e-06	0.00406719	4.50025	0.375584	0.0407463	-0.334838	1	183774231	R	I	RGL1	Body	island	Body-island	chr1:183774193-183774416	rs533265327	1
cg24869762	-0.252474	0.142629	-12.7129	2.1e-05	0.00509631	3.64991	0.268866	0.0163915	-0.252474	1	183774202	R	II	RGL1	TSS200	island	TSS200-island	chr1:183774193-183774416
cg17763354	-0.252944	0.161414	-21.0126	1.26e-06	0.00284269	6.09	0.287886	0.0349421	-0.252944	10	86016954	R	I	RGR	Body	opensea	Body-opensea		rs570860124	3
cg19009417	-0.209638	0.159572	-16.8603	4.34e-06	0.00358718	5.09137	0.264391	0.0547533	-0.209638	10	86004704	F	II	RGR	TSS200	opensea	TSS200-opensea		rs536240658;rs2279228	1;32
cg02910281	-0.271612	0.18202	-19.14	2.13e-06	0.00311071	5.68235	0.317826	0.046214	-0.271612	1	39407451	R	I	RHBDL2	1stExon	opensea	1stExon-opensea		rs563312057;rs570057342	49;1
cg03917423	-0.257805	0.154307	-21.3374	1.15e-06	0.00277665	6.15463	0.283209	0.0254041	-0.257805	1	156339011	F	I	RHBG	1stExon	island	1stExon-island	chr1:156338758-156339251	rs184591286	24
cg21134096	-0.225166	0.164747	-15.8054	6.23e-06	0.0039423	4.77542	0.277331	0.0521642	-0.225166	7	151217883	R	II	RHEB	TSS1500	island	TSS1500-island	chr7:151216068-151217901	rs543065778	31
cg22589161	-0.206704	0.122665	-8.99273	0.000139301	0.00928444	1.73389	0.226018	0.0193132	-0.206704	7	151217575	R	II	RHEB	TSS1500	island	TSS1500-island	chr7:151216068-151217901	rs539461913;rs556488873;rs570076964;rs535969542;rs555879579	36;31;10;7;5
cg07989351	-0.275342	0.220035	-9.68903	9.31e-05	0.00809857	2.15428	0.357706	0.0823639	-0.275342	12	8849751	R	II	RIMKLB	TSS1500	shore	TSS1500-shore	chr12:8849963-8851403
cg23397993	-0.252015	0.160109	-23.9714	5.96e-07	0.00237134	6.62193	0.286116	0.0341018	-0.252015	18	29598919	F	I	RNF125	1stExon	island	1stExon-island	chr18:29598566-29599460	rs200389101;rs540525841;rs150801287	16;30;39
cg13631105	-0.203572	0.220389	-23.0975	7.35e-07	0.00248085	6.47734	0.322175	0.118603	-0.203572	18	29599349	R	I	RNF125	Body	island	Body-island	chr18:29598566-29599460
cg06464594	-0.230291	0.221855	-11.8525	3.09e-05	0.0057089	3.27152	0.337	0.106709	-0.230291	18	59560191	R	I	RNF152	1stExon	shore	1stExon-shore	chr18:59560494-59562016	rs555702467	34
cg17243637	-0.413899	0.239688	-16.6776	4.61e-06	0.00363661	5.03875	0.446637	0.0327383	-0.413899	1	44871099	F	I	RNF220	5'UTR	shore	5'UTR-shore	chr1:44871109-44874047
cg20674658	-0.242591	0.357962	-14.4307	1.04e-05	0.00428896	4.31551	0.479257	0.236667	-0.242591	1	201969012	R	II	RNPEP	Body	opensea	Body-opensea		rs556004802;rs561943740;rs3795623	49;39;18
cg12056646	-0.255359	0.185152	-10.9266	4.83e-05	0.00657495	2.82497	0.312831	0.0574722	-0.255359	7	32982914	R	II	RP9P	TSS200	shore	TSS200-shore	chr7:32981938-32982865	rs537713346;rs549414580;rs567636764	42;19;9
cg05573767	-0.203358	0.130967	-9.99565	7.86e-05	0.00765526	2.32909	0.232646	0.0292883	-0.203358	6	167171394	F	II	RPS6KA2	Body	opensea	Body-opensea		rs566109032	21
cg14204843	-0.239664	0.165545	-15.2616	7.58e-06	0.00398468	4.60043	0.285377	0.0457126	-0.239664	8	67340748	F	II	RRS1	TSS1500	shore	TSS1500-shore	chr8:67340796-67342111
cg00910695	-0.267699	0.164575	-34.8539	7.12e-08	0.00155684	7.83197	0.298425	0.0307257	-0.267699	8	109095568	R	I	RSPO2	1stExon	island	1stExon-island	chr8:109094485-109095849	rs543567601	42
cg22401505	-0.363721	0.270168	-18.3928	2.66e-06	0.00329948	5.5012	0.452029	0.0883079	-0.363721	6	116893550	R	II	RWDD1	Body	shore	Body-shore	chr6:116892235-116892934	rs151313073	28
cg20701556	-0.257311	0.192001	-9.05381	0.000134315	0.00915477	1.77213	0.320656	0.063345	-0.257311	1	95698924	F	II	RWDD3	TSS1500	shore	TSS1500-shore	chr1:95699725-95700142	rs183727571;rs4146664	27;38
cg01754041	-0.202634	0.16109	-9.19209	0.000123775	0.00890285	1.85771	0.262407	0.0597731	-0.202634	11	18137155	R	II	SAA3P	Body	opensea	Body-opensea		rs553006657;rs571414349;rs73432015	37;32;22
cg05080154	-0.211836	0.14373	-12.4927	2.31e-05	0.00521823	3.55616	0.249648	0.0378113	-0.211836	18	76739409	F	I	SALL3	TSS1500	island	TSS1500-island	chr18:76737005-76741244	rs557223691	17
cg03063797	-0.232833	0.143947	-11.2746	4.07e-05	0.00621457	2.99794	0.260364	0.0275305	-0.232833	14	51135466	R	II	SAV1	TSS1500	shore	TSS1500-shore	chr14:51134480-51135304	rs540092087;rs114778764;rs576142117;rs535083970;rs118100664	48;35;34;29;5
cg18993113	-0.246483	0.225088	-15.5586	6.8e-06	0.0039683	4.69709	0.348329	0.101846	-0.246483	11	9944707	R	II	SBF2	Body	opensea	Body-opensea		rs185997546;rs189062978	30;2
cg11831981	-0.241793	0.159959	-20.946	1.28e-06	0.00284269	6.07656	0.280855	0.0390624	-0.241793	15	51973661	F	I	SCG3	5'UTR	island	5'UTR-island	chr15:51973533-51973838	rs572550031;rs193276628	15;32
cg15744134	-0.28654	0.358275	-15.0643	8.15e-06	0.00403616	4.53477	0.501545	0.215005	-0.28654	15	32933835	R	II	SCG5	TSS200	opensea	TSS200-opensea
cg01235820	-0.261986	0.194814	-18.7279	2.4e-06	0.00323664	5.58385	0.325806	0.0638207	-0.261986	20	642782	R	I	SCRT2	3'UTR	island	3'UTR-island	chr20:642672-642895
cg22344841	-0.233359	0.214691	-11.9218	2.99e-05	0.00565117	3.30324	0.33137	0.0980111	-0.233359	2	20421656	R	II	SDC1	Body	shore	Body-shore	chr2:20423088-20425767
cg00227225	-0.346688	0.207615	-23.8262	6.17e-07	0.00240266	6.59857	0.380959	0.0342709	-0.346688	15	48011091	F	II	SEMA6D	5'UTR	shore	5'UTR-shore	chr15:48009418-48011044	rs538323558;rs556638174	0;10
cg26064517	-0.248455	0.186592	-18.2046	2.82e-06	0.00330211	5.45371	0.310819	0.0623644	-0.248455	15	74726444	R	I	SEMA7A	TSS200	island	TSS200-island	chr15:74725323-74726487	rs112478530;rs182883471	13;8
cg26437123	-0.223474	0.159316	-13.9416	1.26e-05	0.00445849	4.13709	0.271053	0.0475784	-0.223474	15	74726423	F	I	SEMA7A	TSS200	island	TSS200-island	chr15:74725323-74726487	rs112478530;rs182883471;rs3747478;rs555692810	10;15;30;46
cg25253918	-0.336596	0.299669	-15.1279	7.96e-06	0.00401114	4.55607	0.467967	0.131371	-0.336596	14	99882160	R	II	SETD3	Body	opensea	Body-opensea		rs115858266;rs577001751	50;1
cg03272508	-0.228971	0.234802	-19.5714	1.87e-06	0.00301902	5.78189	0.349287	0.120317	-0.228971	11	64535320	F	II	SF1	ExonBnd	shore	ExonBnd-shore	chr11:64532936-64533763	rs571609911;rs575375;rs547776962	2;37;38
cg03059174	-0.274629	0.154079	-19.4984	1.91e-06	0.00301902	5.76531	0.291394	0.0167643	-0.274629	20	42085839	F	II	SFRS6	TSS1500	shore	TSS1500-shore	chr20:42085948-42087322
cg23688411	-0.264247	0.198117	-31.0616	1.37e-07	0.00155684	7.50795	0.330241	0.0659931	-0.264247	12	120907854	R	I	SFRS9	TSS1500	island	TSS1500-island	chr12:120906678-120907894	rs186187778;rs112267796;rs553473864;rs573610604	49;43;32;25
cg12427162	-0.338445	0.443309	-9.02807	0.000136391	0.00922178	1.75604	0.612532	0.274086	-0.338445	1	168198488	R	I	SFT2D2	Body	shelf	Body-shelf	chr1:168194945-168195839	rs113073793;rs568957917	14;3
cg06849960	-0.353428	0.258706	-37.6068	4.62e-08	0.00155684	8.02285	0.43542	0.0819917	-0.353428	6	134638742	R	I	SGK1	1stExon	shore	1stExon-shore	chr6:134638797-134639021	rs9389158;rs535869576;rs555834578;rs572451680;rs541577522	48;42;29;19;3
cg24514884	-0.278507	0.203606	-16.8728	4.32e-06	0.00358718	5.09494	0.342859	0.064352	-0.278507	6	134639203	F	I	SGK1	TSS200	shore	TSS200-shore	chr6:134638797-134639021	rs117242714	23
cg09097345	-0.277964	0.17179	-11.3852	3.85e-05	0.00611922	3.05155	0.310772	0.0328081	-0.277964	22	25202086	R	I	SGSM1	TSS200	island	TSS200-island	chr22:25201953-25202553	rs74788040	39
cg05364122	-0.211309	0.216068	-10.8462	5.03e-05	0.00667917	2.78411	0.321723	0.110413	-0.211309	1	156783791	F	I	SH2D2A	Body	island	Body-island	chr1:156783523-156784037	rs201185505	40
cg14328664	-0.2641	0.159919	-12.0863	2.77e-05	0.00552393	3.37762	0.291969	0.0278687	-0.2641	8	19171200	F	I	SH2D4A	TSS1500	island	TSS1500-island	chr8:19170999-19172056	rs144333981;rs375745079	28;43
cg05881367	-0.237065	0.235594	-15.4855	6.99e-06	0.0039683	4.67357	0.354127	0.117062	-0.237065	22	38039522	F	II	SH3BP1	Body	shelf	Body-shelf	chr22:38035350-38035928	rs537409504;rs548978864;rs567588554	1;45;47
cg20834587	-0.414242	0.302787	-26.7948	3.17e-07	0.00197637	7.02931	0.509907	0.0956657	-0.414242	4	170106468	F	II	SH3RF1	Body	opensea	Body-opensea		rs527507139;rs542525763;rs561249802	1;38;48
cg14282004	-0.267617	0.167426	-14.9671	8.45e-06	0.00406719	4.50196	0.301235	0.0336179	-0.267617	19	46270700	R	II	SIX5	Body	island	Body-island	chr19:46270699-46275167	rs539337888	44
cg24338091	-0.239807	0.266633	-10.6215	5.64e-05	0.00693422	2.66795	0.386537	0.14673	-0.239807	19	46270244	R	I	SIX5	Body	island	Body-island	chr19:46270162-46270420	rs200011109;rs527819955;rs541085479	43;27;23
cg26125625	-0.2021	0.315851	-14.4264	1.04e-05	0.00428896	4.31398	0.416901	0.214801	-0.2021	3	124860871	R	I	SLC12A8	Body	island	Body-island	chr3:124860569-124861019	rs570569370;rs539579837;rs75303442	51;38;11
cg23436391	-0.534363	0.328207	-39.5484	3.47e-08	0.00155684	8.13953	0.595388	0.061025	-0.534363	2	230933731	F	II	SLC16A14	TSS200	shore	TSS200-shore	chr2:230932468-230933550	rs114906557;rs546059028	18;21
cg27288272	-0.295798	0.247871	-14.0415	1.21e-05	0.00441542	4.17421	0.39577	0.099972	-0.295798	2	230933723	F	II	SLC16A14	TSS200	shore	TSS200-shore	chr2:230932468-230933550	rs114906557;rs546059028	26;29
cg01172899	-0.278857	0.258704	-10.8788	4.95e-05	0.00664528	2.80071	0.398133	0.119276	-0.278857	2	230933751	F	II	SLC16A14	TSS200	shore	TSS200-shore	chr2:230932468-230933550	rs546059028;rs564199563	1;33
cg22334665	-0.212171	0.160096	-20.5944	1.41e-06	0.00287215	6.0043	0.266181	0.0540103	-0.212171	6	110797497	F	II	SLC22A16	Body	island	Body-island	chr6:110797297-110798201	rs552305426	8
cg01704999	-0.357245	0.237952	-34.1302	8.02e-08	0.00155684	7.77611	0.416574	0.0593295	-0.357245	15	65931192	F	II	SLC24A1	Body	opensea	Body-opensea		rs568468871	24
cg16886625	-0.410981	0.257285	-18.8335	2.33e-06	0.00318687	5.60942	0.462775	0.0517943	-0.410981	14	37641978	F	II	SLC25A21-AS1	Body	shore	Body-shore	chr14:37641232-37641879	rs190712801	25
cg23263226	-0.305832	0.252536	-33.016	9.69e-08	0.00155684	7.68489	0.405452	0.09962	-0.305832	17	78226839	F	II	SLC26A11	3'UTR	opensea	3'UTR-opensea		rs113469866;rs571176484;rs112516487;rs74000689	0;22;23;30
cg21495622	-0.262766	0.252639	-22.1285	9.37e-07	0.00266295	6.30521	0.384022	0.121256	-0.262766	22	24199125	F	I	SLC2A11	1stExon	island	1stExon-island	chr22:24199058-24200206	rs371651897;rs190476377;rs368257812;rs374436635	2;3;12;37
cg25988214	-0.278615	0.27847	-19.1467	2.12e-06	0.00311071	5.68392	0.417778	0.139162	-0.278615	17	79265759	F	II	SLC38A10	Body	shelf	Body-shelf	chr17:79268367-79269467	rs575818259	5
cg20408693	-0.31924	0.223653	-26.8782	3.11e-07	0.00197637	7.04011	0.383273	0.0640327	-0.31924	12	46767289	R	I	SLC38A2	TSS1500	shore	TSS1500-shore	chr12:46765134-46766633	rs533229507;rs576108665;rs550214248;rs563633999	51;17;10;3
cg07262873	-0.439583	0.38808	-16.0655	5.69e-06	0.00385241	4.85614	0.607872	0.168289	-0.439583	5	54987767	R	II	SLC38A9	Body	opensea	Body-opensea		rs182032880	8
cg09606941	-0.346789	0.212187	-35.3844	6.53e-08	0.00155684	7.87133	0.385581	0.0387924	-0.346789	2	190445880	F	I	SLC40A1	TSS1500	island	TSS1500-island	chr2:190445459-190445983	rs564182001	50
cg21660960	-0.345317	0.211009	-29.2377	1.93e-07	0.00178085	7.32054	0.383667	0.0383505	-0.345317	2	190445910	R	I	SLC40A1	TSS1500	island	TSS1500-island	chr2:190445459-190445983
cg19822764	-0.254915	0.291756	-21.6626	1.06e-06	0.00273952	6.21768	0.419213	0.164298	-0.254915	17	26732374	R	I	SLC46A1	Body	island	Body-island	chr17:26732175-26732391	rs369191223;rs551213215	50;1
cg11725975	-0.25888	0.148495	-20.379	1.49e-06	0.00292634	5.95899	0.277935	0.0190554	-0.25888	4	72052874	R	I	SLC4A4	TSS200	island	TSS200-island	chr4:72052243-72053469	rs576525938;rs543541207	28;7
cg10721979	-0.228965	0.136636	-9.44777	0.00010672	0.00848884	2.0124	0.251118	0.0221534	-0.228965	4	72052878	R	I	SLC4A4	TSS200	island	TSS200-island	chr4:72052243-72053469	rs576525938;rs543541207	32;11
cg22331862	-0.214571	0.215568	-22.2643	9.05e-07	0.00262862	6.33012	0.322853	0.108283	-0.214571	3	10857717	R	I	SLC6A11	TSS200	island	TSS200-island	chr3:10857687-10858447
cg10362591	-0.257899	0.182593	-12.9532	1.89e-05	0.00499047	3.74984	0.311542	0.0536434	-0.257899	16	55689865	F	II	SLC6A2	TSS1500	island	TSS1500-island	chr16:55689598-55690895	rs574890951	5
cg05203877	-0.248944	0.160881	-13.9911	1.23e-05	0.00444157	4.15554	0.285353	0.0364092	-0.248944	14	70655686	F	II	SLC8A3	5'UTR	island	5'UTR-island	chr14:70655095-70656077	rs537378447;rs546996163;rs565564442;rs117600495;rs551193683	4;7;21;36;38
cg25517870	-0.376913	0.239074	-11.4508	3.73e-05	0.00606409	3.0831	0.42753	0.050617	-0.376913	3	143374057	F	II	SLC9A9	Body	opensea	Body-opensea		rs9822605;rs536883189	31;37
cg13623968	-0.204162	0.231917	-25.6574	4.05e-07	0.00211241	6.87534	0.333998	0.129836	-0.204162	8	70746654	F	I	SLCO5A1	5'UTR	island	5'UTR-island	chr8:70744098-70747441
cg03607359	-0.202943	0.129858	-9.47376	0.000105145	0.00844495	2.02788	0.23133	0.0283867	-0.202943	5	176057465	R	I	SNCB	5'UTR	island	5'UTR-island	chr5:176056520-176057494
cg24561932	-0.234354	0.250014	-17.4684	3.55e-06	0.00353634	5.26052	0.367191	0.132837	-0.234354	14	20795711	R	II	SNORD126	TSS1500	opensea	TSS1500-opensea
cg16719111	-0.324718	0.234626	-18.5489	2.54e-06	0.00329887	5.53999	0.396985	0.0722671	-0.324718	15	101834405	F	II	SNRPA1	Body	shore	Body-shore	chr15:101834943-101835946	rs557680229;rs576893007	0;24
cg26118943	-0.337982	0.227682	-11.381	3.86e-05	0.00612306	3.04953	0.396673	0.0586905	-0.337982	5	53816563	R	II	SNX18	1stExon	shore	1stExon-shore	chr5:53813379-53815306	rs570544782;rs528233060	22;4
cg15623892	-0.203511	0.137186	-12.0478	2.82e-05	0.0055607	3.36031	0.238941	0.0354306	-0.203511	5	122110559	R	II	SNX2	TSS200	island	TSS200-island	chr5:122110539-122111169
cg18035158	-0.215919	0.171116	-15.1979	7.76e-06	0.00400145	4.57937	0.279076	0.0631568	-0.215919	6	107810971	R	I	SOBP	TSS1500	island	TSS1500-island	chr6:107810066-107812733
cg24237081	-0.263191	0.169622	-27.4501	2.76e-07	0.00189919	7.11245	0.301217	0.038026	-0.263191	12	24102807	R	II	SOX5	5'UTR	opensea	5'UTR-opensea		rs554426904	2
cg21117965	-0.271937	0.215521	-22.1799	9.25e-07	0.00264741	6.31467	0.351489	0.0795523	-0.271937	2	220325369	R	I	SPEG	Body	opensea	Body-opensea
cg00122968	-0.218907	0.21384	-10.9549	4.76e-05	0.0065397	2.83927	0.323293	0.104386	-0.218907	18	12658611	R	I	SPIRE1	TSS1500	island	TSS1500-island	chr18:12657044-12658727	rs578198884;rs146335075;rs1062235	28;18;13
cg27429480	-0.207594	0.153223	-12.8417	1.98e-05	0.0050391	3.70377	0.25702	0.0494264	-0.207594	16	70461992	F	II	ST3GAL2	5'UTR	opensea	5'UTR-opensea		rs142919988	11
cg06909254	-0.250166	0.266235	-13.3897	1.57e-05	0.00470182	3.92549	0.391318	0.141152	-0.250166	2	86092937	R	II	ST3GAL5	Body	opensea	Body-opensea		rs140127304;rs548552746	22;2
cg08236767	-0.226347	0.144612	-14.6726	9.44e-06	0.00418074	4.40075	0.257786	0.0314389	-0.226347	2	107503662	F	I	ST6GAL2	TSS200	island	TSS200-island	chr2:107502353-107504216
cg07316873	-0.213458	0.35371	-9.5258	0.000102071	0.00835722	2.05872	0.46044	0.246981	-0.213458	7	116713121	R	II	ST7-AS2	Body	opensea	Body-opensea
cg00899483	-0.238039	0.18112	-11.7825	3.19e-05	0.00576406	3.23922	0.300139	0.0621008	-0.238039	17	40440503	R	II	STAT5A	5'UTR	island	5'UTR-island	chr17:40440188-40441014	rs536697270	41
cg19764048	-0.254311	0.179495	-21.3208	1.16e-06	0.00277665	6.15136	0.30665	0.052339	-0.254311	4	5053152	R	I	STK32B	TSS1500	shore	TSS1500-shore	chr4:5053230-5054092	rs114284316;rs371082613;rs530294953	24;23;6
cg00455988	-0.399518	0.423479	-11.6778	3.35e-05	0.00587146	3.19055	0.623238	0.22372	-0.399518	11	8554936	F	II	STK33	5'UTR	opensea	5'UTR-opensea		rs184396572	42
cg20771178	-0.200317	0.210093	-14.9905	8.38e-06	0.00405566	4.50988	0.310252	0.109934	-0.200317	11	8615675	F	I	STK33	TSS200	island	TSS200-island	chr11:8615397-8615889	rs539453305	17
cg22659356	-0.321704	0.193307	-19.695	1.81e-06	0.00301143	5.80978	0.354159	0.0324548	-0.321704	2	169104591	R	II	STK39	TSS1500	shore	TSS1500-shore	chr2:169102950-169104454
cg23124755	-0.229249	0.168729	-12.3829	2.43e-05	0.00526988	3.50866	0.283353	0.0541048	-0.229249	9	33447476	F	II	SUGT1P1	Body	island	Body-island	chr9:33447446-33447824
cg05112986	-0.580808	0.355218	-50.46	8.65e-09	0.00155684	8.60331	0.645622	0.0648137	-0.580808	6	45346247	R	II	SUPT3H	TSS1500	island	TSS1500-island	chr6:45345185-45346261	rs181313190	2
cg26118538	-0.21241	0.138837	-10.5773	5.77e-05	0.00698724	2.6448	0.245042	0.0326315	-0.21241	6	45345300	R	I	SUPT3H	5'UTR	island	5'UTR-island	chr6:45345185-45346261	rs567189262	24
cg19695334	-0.28954	0.16692	-18.2455	2.78e-06	0.00329996	5.46411	0.31169	0.0221495	-0.28954	6	33393897	R	II	SYNGAP1	Body	island	Body-island	chr6:33393592-33393908	rs574055032	32
cg05292837	-0.254663	0.144244	-15.4412	7.1e-06	0.0039683	4.6592	0.271576	0.0169128	-0.254663	15	99649889	R	II	SYNM	Body	shelf	Body-shelf	chr15:99645030-99646444	rs545406816;rs190150790;rs570801944;rs199608285	43;17;16;4
cg26444282	-0.244361	0.333408	-12.6332	2.17e-05	0.00514886	3.6162	0.455589	0.211228	-0.244361	5	149980674	R	I	SYNPO	1stExon	opensea	1stExon-opensea		rs565210609;rs532304879;rs550794662;rs373122265	24;13;10;4
cg11566061	-0.283443	0.164254	-23.0631	7.41e-07	0.00248134	6.47145	0.305976	0.0225325	-0.283443	4	119810066	F	I	SYNPO2	1stExon	opensea	1stExon-opensea
cg20126106	-0.240526	0.146663	-11.3594	3.9e-05	0.00613455	3.03911	0.266926	0.0264	-0.240526	3	111718135	R	II	TAGLN3	1stExon	opensea	1stExon-opensea
cg17132972	-0.213245	0.789154	-13.9772	1.24e-05	0.00444475	4.15037	0.895776	0.682531	-0.213245	17	61276492	R	II	TANC2	Body	opensea	Body-opensea		rs547377451	1
cg06056000	-0.427513	0.246488	-18.3891	2.66e-06	0.00329948	5.50026	0.460244	0.0327317	-0.427513	4	38121590	F	II	TBC1D1	1stExon	opensea	1stExon-opensea		rs183365538;rs79205210	1;20
cg27018013	-0.261493	0.153013	-21.4463	1.12e-06	0.00277665	6.17592	0.283759	0.022266	-0.261493	16	2524149	F	I	TBC1D24	TSS1500	island	TSS1500-island	chr16:2521086-2525929	rs537316264;rs111268928	0;48
cg04283136	-0.210375	0.130916	-8.97205	0.000141038	0.00932701	1.72087	0.236103	0.0257281	-0.210375	4	141664717	F	II	TBC1D9	Body	opensea	Body-opensea		rs141304259;rs114498001	11;20
cg06033387	-0.216532	0.231076	-13.4862	1.51e-05	0.00467931	3.96331	0.339342	0.12281	-0.216532	1	23751582	R	I	TCEA3	TSS1500	island	TSS1500-island	chr1:23750508-23751663	rs192593216;rs537775866	24;14
cg00657460	-0.208247	0.23468	-13.0775	1.79e-05	0.00491468	3.80065	0.338803	0.130556	-0.208247	18	52901961	F	II	TCF4	Body	opensea	Body-opensea		rs142282264;rs556416859	34;51
cg27240158	-0.249426	0.16632	-13.2445	1.67e-05	0.00480896	3.8679	0.291033	0.0416065	-0.249426	11	12698019	R	II	TEAD1	5'UTR	shore	5'UTR-shore	chr11:12695414-12696981	rs568390670	3
cg25161425	-0.204817	0.12599	-24.3744	5.42e-07	0.00234276	6.68545	0.228399	0.0235817	-0.204817	5	167000976	F	II	TENM2	Body	opensea	Body-opensea		rs530330878	19
cg05516537	-0.474547	0.289744	-14.9892	8.38e-06	0.00405566	4.50944	0.527018	0.052471	-0.474547	13	114239958	R	II	TFDP1	5'UTR	opensea	5'UTR-opensea		rs556978478	11
cg17284082	-0.209923	0.145092	-16.3595	5.14e-06	0.00376799	4.94509	0.250054	0.0401303	-0.209923	1	92351487	R	I	TGFBR3	1stExon	island	1stExon-island	chr1:92350913-92352085	rs531650389;rs543411847	21;14
cg09279949	-0.209197	0.127673	-15.0818	8.1e-06	0.00403275	4.54063	0.232272	0.0230744	-0.209197	20	23030250	F	I	THBD	1stExon	island	1stExon-island	chr20:23028403-23032218	rs542345382;rs16984852	20;42
cg25397597	-0.201797	0.132025	-21.3346	1.15e-06	0.00277665	6.15409	0.232923	0.0311265	-0.201797	20	23030442	R	I	THBD	TSS200	island	TSS200-island	chr20:23028403-23032218	rs568801899;rs537420550;rs188831816;rs568151747;rs534402502	35;24;21;5;4
cg24391982	-0.20466	0.305764	-9.37972	0.000110976	0.00859574	1.97168	0.408094	0.203434	-0.20466	6	169629902	F	I	THBS2	Body	shore	Body-shore	chr6:169631759-169632823	rs6422748;rs563095804;rs533316338	8;21;34
cg13790603	-0.209994	0.144985	-13.6638	1.4e-05	0.00458334	4.03197	0.249981	0.0399875	-0.209994	3	24536478	R	I	THRB	TSS200	island	TSS200-island	chr3:24535844-24537436
cg00323305	-0.206241	0.131145	-14.6394	9.56e-06	0.00418074	4.38918	0.234266	0.0280241	-0.206241	3	24537182	R	I	THRB	TSS1500	island	TSS1500-island	chr3:24535844-24537436	rs534872044;rs553190627	30;27
cg26748945	-0.230034	0.133841	-24.4429	5.34e-07	0.00233129	6.69605	0.248858	0.0188241	-0.230034	7	11871690	R	II	THSD7A	5'UTR	opensea	5'UTR-opensea		rs560972125;rs186442449;rs546822462	32;4;1
cg23356993	-0.247785	0.14967	-17.21	3.86e-06	0.00355933	5.18974	0.273563	0.0257778	-0.247785	17	76921500	R	I	TIMP2	TSS200	island	TSS200-island	chr17:76920684-76921961	rs573476808;rs542453668	41;5
cg14517108	-0.206367	0.119989	-11.7097	3.3e-05	0.00586021	3.20542	0.223173	0.0168058	-0.206367	17	76921504	R	I	TIMP2	TSS200	island	TSS200-island	chr17:76920684-76921961	rs573476808;rs542453668	45;9
cg21400468	-0.329312	0.205921	-23.3537	6.91e-07	0.00246264	6.52074	0.370577	0.0412643	-0.329312	11	61099821	R	II	TKFC	TSS1500	shore	TSS1500-shore	chr11:61100073-61100972	rs28720251	34
cg10381071	-0.295359	0.351368	-16.1551	5.51e-06	0.00383447	4.88349	0.499047	0.203688	-0.295359	15	70391035	R	I	TLE3	TSS1500	island	TSS1500-island	chr15:70387929-70393206	rs550671529;rs567078254;rs536038783	18;17;9
cg01946345	-0.21608	0.18126	-13.9234	1.26e-05	0.00445849	4.13032	0.2893	0.0732195	-0.21608	10	98273844	F	I	TLL2	TSS200	island	TSS200-island	chr10:98272207-98273939
cg21954508	-0.206281	0.162256	-20.7865	1.33e-06	0.00284673	6.04402	0.265396	0.0591157	-0.206281	10	98273871	R	I	TLL2	TSS200	island	TSS200-island	chr10:98272207-98273939	rs574436490	50
cg06935464	-0.253621	0.15958	-11.6982	3.32e-05	0.0058708	3.20004	0.28639	0.0327693	-0.253621	4	38784597	R	II	TLR10	TSS200	opensea	TSS200-opensea		rs555935505	51
cg24641522	-0.416957	0.302926	-23.2927	7.01e-07	0.00248085	6.51048	0.511404	0.0944472	-0.416957	5	114937614	R	II	TMED7-TICAM2	Body	island	Body-island	chr5:114937613-114938149	rs571002894	47
cg11042361	-0.349305	0.267452	-12.5905	2.21e-05	0.00517072	3.59807	0.442105	0.0927992	-0.349305	14	105994616	R	II	TMEM121	5'UTR	island	5'UTR-island	chr14:105992499-105996414	rs117234998	26
cg16431278	-0.212933	0.534249	-16.5145	4.87e-06	0.00372675	4.99107	0.640715	0.427782	-0.212933	2	98552787	F	II	TMEM131	Body	opensea	Body-opensea		rs184459505;rs575271003	1;15
cg01408342	-0.207577	0.13737	-12.7418	2.07e-05	0.00508389	3.66203	0.241159	0.0335812	-0.207577	6	52535751	R	I	TMEM14A	TSS200	island	TSS200-island	chr6:52535714-52535988	rs371518486;rs527819186	14;9
cg08553437	-0.472631	0.262906	-40.4003	3.07e-08	0.00155684	8.18666	0.499221	0.0265902	-0.472631	4	122686456	F	I	TMEM155	TSS200	island	TSS200-island	chr4:122685860-122686565	rs576533960;rs545280566	0;10
cg17298279	-0.210037	0.197713	-19.2152	2.08e-06	0.00310381	5.69996	0.302732	0.092695	-0.210037	6	158982078	F	I	TMEM181	Body	shore	Body-shore	chr6:158980976-158981830
cg27642943	-0.22761	0.185196	-14.163	1.15e-05	0.00434461	4.21889	0.299002	0.0713914	-0.22761	19	11457439	R	I	TMEM205	TSS1500	shore	TSS1500-shore	chr19:11456744-11457251	rs562573844	23
cg01275588	-0.335575	0.191416	-9.21167	0.000122362	0.00887872	1.86972	0.359203	0.0236286	-0.335575	17	10633470	F	II	TMEM220	1stExon	island	1stExon-island	chr17:10632789-10633490	rs148561927	29
cg18484507	-0.21405	0.126847	-13.2831	1.64e-05	0.0047714	3.8833	0.233873	0.0198223	-0.21405	14	67982176	F	I	TMEM229B	TSS200	island	TSS200-island	chr14:67981514-67982380	rs528480219;rs546647052	29;37
cg26863172	-0.213774	0.300867	-10.4488	6.17e-05	0.00711385	2.57678	0.407754	0.19398	-0.213774	1	1361729	F	I	TMEM88B	1stExon	island	1stExon-island	chr1:1361560-1361787	rs188083008;rs72896277;rs569754417	4;7;33
cg03822183	-0.21849	0.127945	-13.1758	1.72e-05	0.00485259	3.84037	0.23719	0.0187001	-0.21849	11	8986625	F	II	TMEM9B	TSS1500	shore	TSS1500-shore	chr11:8985452-8986507	rs542067177;rs562176278	34;47
cg18587137	-0.275809	0.162182	-11.2501	4.12e-05	0.00625356	2.98597	0.300086	0.0242769	-0.275809	14	103593503	R	I	TNFAIP2	Body	island	Body-island	chr14:103593234-103593923
cg00505606	-0.234099	0.32281	-13.1651	1.73e-05	0.00485915	3.83604	0.439859	0.20576	-0.234099	1	3620638	F	I	TP73	Body	shelf	Body-shelf	chr1:3623318-3623521	rs567942560;rs529756055;rs546615658	1;8;48
cg23342367	-0.204058	0.255359	-20.6906	1.37e-06	0.00284673	6.02426	0.357388	0.15333	-0.204058	8	81077480	F	II	TPD52	Body	opensea	Body-opensea		rs370607602;rs140400535;rs77702759;rs137909675;rs186956554	1;3;5;11;15
cg01607849	-0.200842	0.189904	-18.0996	2.91e-06	0.0033216	5.4269	0.290325	0.0894836	-0.200842	12	6976129	R	I	TPI1	TSS1500	shore	TSS1500-shore	chr12:6976392-6977393	rs113502733	48
cg11879620	-0.301491	0.320772	-18.116	2.9e-06	0.0033216	5.43111	0.471517	0.170026	-0.301491	1	211499932	F	I	TRAF5	TSS1500	shore	TSS1500-shore	chr1:211500151-211500636	rs531258114	49
cg21096990	-0.232857	0.193404	-16.0634	5.69e-06	0.00385241	4.85548	0.309833	0.076976	-0.232857	1	211499960	R	II	TRAF5	TSS200	shore	TSS200-shore	chr1:211500151-211500636	rs116239758	51
cg05850884	-0.243168	0.349297	-15.9445	5.93e-06	0.00391295	4.81883	0.470881	0.227713	-0.243168	6	30174845	R	II	TRIM26	5'UTR	opensea	5'UTR-opensea		rs147752789	2
cg19712586	-0.201898	0.13714	-26.3983	3.45e-07	0.00197637	6.97707	0.238089	0.0361905	-0.201898	6	30070924	R	II	TRIM31	3'UTR	shore	3'UTR-shore	chr6:30071225-30071428	rs140136258;rs143855132	39;34
cg11050998	-0.235321	0.244468	-14.0213	1.22e-05	0.00442424	4.16676	0.362128	0.126807	-0.235321	17	57082376	F	II	TRIM37	Body	opensea	Body-opensea
cg22574782	-0.233584	0.163852	-12.7235	2.09e-05	0.00509182	3.65437	0.280644	0.0470597	-0.233584	20	51779088	F	II	TSHZ2	Body	opensea	Body-opensea		rs141581453;rs183362383	0;28
cg11798891	-0.249871	0.239111	-8.91329	0.000146112	0.00945948	1.68373	0.364046	0.114175	-0.249871	8	143485435	F	II	TSNARE1	TSS1500	island	TSS1500-island	chr8:143485413-143485699	rs142653767;rs548017928;rs143499025;rs569492933;rs537197219	8;24;30;37;47
cg15747595	-0.223013	0.153139	-13.9762	1.24e-05	0.00444475	4.15001	0.264645	0.0416321	-0.223013	8	98289880	F	II	TSPYL5	1stExon	island	1stExon-island	chr8:98289604-98290404	rs200123082	42
cg02578560	-0.237671	0.178405	-10.4114	6.29e-05	0.00713822	2.55679	0.29724	0.0595695	-0.237671	6	43243245	R	I	TTBK1	Body	shore	Body-shore	chr6:43243593-43244305	rs544725629;rs564890964;rs578214270	42;16;8
cg17076780	-0.225593	0.142046	-16.2874	5.27e-06	0.0037806	4.92349	0.254842	0.0292492	-0.225593	6	43251928	F	I	TTBK1	Body	island	Body-island	chr6:43251671-43252018
cg00507679	-0.201861	0.15546	-27.7683	2.59e-07	0.0018637	7.15142	0.256391	0.0545297	-0.201861	6	43251876	R	I	TTBK1	Body	island	Body-island	chr6:43251671-43252018	rs113460131	19
cg02935904	-0.207397	0.192043	-12.8503	1.98e-05	0.0050391	3.70737	0.295742	0.0883449	-0.207397	1	55267293	F	I	TTC22	TSS1500	shore	TSS1500-shore	chr1:55266277-55267058	rs569655778;rs535144595	1;27
cg10204848	-0.200079	0.11428	-14.2831	1.1e-05	0.00430352	4.26257	0.214319	0.01424	-0.200079	4	147867213	R	II	TTC29	TSS200	shore	TSS200-shore	chr4:147866829-147867159
cg09197965	-0.243011	0.151272	-12.607	2.2e-05	0.0051568	3.60506	0.272778	0.029767	-0.243011	2	220119179	F	II	TUBA4B	Body	island	Body-island	chr2:220117937-220119334	rs545928182	37
cg10453758	-0.350852	0.23576	-15.5145	6.91e-06	0.0039683	4.6829	0.411186	0.0603342	-0.350852	3	132380190	R	II	UBA5	Body	shore	Body-shore	chr3:132378558-132378772	rs552602512;rs570876133	44;38
cg06061878	-0.276425	0.201766	-19.5131	1.91e-06	0.00301902	5.76866	0.339978	0.0635535	-0.276425	11	122526279	R	II	UBASH3B	TSS200	island	TSS200-island	chr11:122526278-122527479	rs535604039;rs17553983	6;2
cg09828257	-0.25793	0.168592	-18.9634	2.24e-06	0.00313404	5.64055	0.297557	0.039627	-0.25793	11	122526292	R	II	UBASH3B	TSS200	island	TSS200-island	chr11:122526278-122527479	rs535604039;rs17553983	19;15
cg22796458	-0.274944	0.178372	-18.5755	2.52e-06	0.00327902	5.54654	0.315844	0.0408996	-0.274944	1	156022836	R	II	UBQLN4	Body	shore	Body-shore	chr1:156022962-156025174	rs11264431;rs144158060	36;27
cg21906038	-0.302603	0.21666	-21.6881	1.05e-06	0.00273952	6.22254	0.367961	0.0653584	-0.302603	2	210636414	F	I	UNC80	TSS1500	island	TSS1500-island	chr2:210636344-210636935	rs77620252	41
cg04446345	-0.45051	0.283443	-49.6578	9.48e-09	0.00155684	8.57758	0.508698	0.058188	-0.45051	22	45680844	R	II	UPK3A	TSS200	island	TSS200-island	chr22:45680644-45681016	rs2255432	22
cg02618319	-0.246664	0.245285	-20.743	1.35e-06	0.00284673	6.03508	0.368617	0.121953	-0.246664	11	119247012	R	I	USP2	5'UTR	opensea	5'UTR-opensea		rs188587324;rs73579464;rs548850719	36;32;7
cg13718098	-0.202289	0.130783	-10.8555	5.01e-05	0.00667541	2.78887	0.231928	0.0296385	-0.202289	17	20944116	R	II	USP22	Body	shore	Body-shore	chr17:20945912-20947069	rs555014103	19
cg00230282	-0.365295	0.522967	-20.9128	1.29e-06	0.00284673	6.06981	0.705614	0.340319	-0.365295	2	219331047	F	II	USP37	Body	opensea	Body-opensea
cg10635212	-0.202055	0.144539	-11.4922	3.66e-05	0.00602944	3.10289	0.245567	0.0435113	-0.202055	1	171711860	R	II	VAMP4	TSS1500	shore	TSS1500-shore	chr1:171710845-171711607
cg20782615	-0.215547	0.192473	-12.6539	2.15e-05	0.00513726	3.625	0.300247	0.0847002	-0.215547	2	71147078	F	II	VAX2	Body	opensea	Body-opensea
cg14106308	-0.213482	0.124592	-16.8428	4.36e-06	0.00358718	5.08636	0.231333	0.0178507	-0.213482	3	157217286	R	II	VEPH1	5'UTR	opensea	5'UTR-opensea
cg02885694	-0.224543	0.150166	-14.566	9.83e-06	0.00423298	4.36345	0.262438	0.0378943	-0.224543	7	100807168	R	I	VGF	Body	island	Body-island	chr7:100806279-100809064	rs545846186	26
cg20768239	-0.306225	0.203625	-14.127	1.17e-05	0.00435319	4.20573	0.356737	0.0505126	-0.306225	3	11685595	R	II	VGLL4	Body	shore	Body-shore	chr3:11684192-11684930	rs192191724;rs73814967	44;30
cg24817903	-0.227913	0.134712	-12.7401	2.07e-05	0.00508389	3.66132	0.248668	0.020755	-0.227913	4	85886730	R	II	WDFY3-AS2	TSS1500	shore	TSS1500-shore	chr4:85886808-85887777	rs568050666	29
cg18893557	-0.206611	0.315669	-12.517	2.28e-05	0.00518726	3.56663	0.418975	0.212364	-0.206611	2	20155824	R	II	WDR35	Body	opensea	Body-opensea		rs377469590	51
cg22563642	-0.267276	0.246227	-10.6665	5.51e-05	0.00689476	2.69146	0.379865	0.112589	-0.267276	2	160143835	F	II	WDSUB1	TSS1500	shore	TSS1500-shore	chr2:160142607-160143567	rs561019282;rs531634773;rs182256735	1;6;24
cg24166864	-0.280895	0.185511	-22.1168	9.4e-07	0.00266295	6.30304	0.325958	0.0450637	-0.280895	12	65515290	R	II	WIF1	TSS200	island	TSS200-island	chr12:65514878-65515863	rs36117900	47
cg00058786	-0.285634	0.213269	-24.2609	5.57e-07	0.00234276	6.66775	0.356086	0.0704517	-0.285634	12	49365465	F	I	WNT10B	5'UTR	shore	5'UTR-shore	chr12:49363664-49364443	rs577289048;rs545941672	29;36
cg26860604	-0.246179	0.246115	-17.0555	4.07e-06	0.00358222	5.14665	0.369204	0.123025	-0.246179	16	69958964	R	I	WWP2	1stExon	opensea	1stExon-opensea		rs189619578;rs567592585	20;1
cg19063066	-0.254238	0.262555	-12.4352	2.37e-05	0.00525038	3.53136	0.389674	0.135436	-0.254238	22	41295168	R	II	XPNPEP3	Body	opensea	Body-opensea		rs573137887;rs540031047	21;20
cg09791324	-0.203761	0.182376	-10.3825	6.39e-05	0.0071645	2.54131	0.284256	0.0804952	-0.203761	1	154973945	R	I	ZBTB7B	TSS1500	island	TSS1500-island	chr1:154973250-154974358
cg04685101	-0.314758	0.357943	-13.5521	1.47e-05	0.00464626	3.98892	0.515322	0.200564	-0.314758	11	110001460	R	II	ZC3H12C	Body	opensea	Body-opensea		rs556678463;rs143249637;rs111243040	6;2;1
cg24783499	-0.205368	0.272503	-10.1846	7.1e-05	0.00743146	2.43387	0.375187	0.169819	-0.205368	8	144594999	F	I	ZC3H3	Body	opensea	Body-opensea		rs12543128;rs546226573;rs60275389	43;44;47
cg02847037	-0.283326	0.174747	-11.0976	4.44e-05	0.00640925	2.91078	0.31641	0.0330841	-0.283326	13	22033729	F	II	ZDHHC20	TSS1500	island	TSS1500-island	chr13:22032862-22033730	rs574341680;rs9578384	9;20
cg19058488	-0.246434	0.183051	-15.7656	6.32e-06	0.0039423	4.76291	0.306269	0.0598343	-0.246434	20	50722317	R	II	ZFP64	Body	shore	Body-shore	chr20:50721310-50721912	rs545042395;rs371016781	46;5
cg08794939	-0.20194	0.135602	-13.1044	1.77e-05	0.00489283	3.81153	0.236572	0.0346322	-0.20194	16	88521230	F	I	ZFPM1	Body	island	Body-island	chr16:88518729-88522514	rs561275348	30
cg26427777	-0.265659	0.203756	-29.6006	1.8e-07	0.00174399	7.35971	0.336585	0.0709268	-0.265659	8	123875181	F	II	ZHX2	5'UTR	opensea	5'UTR-opensea		rs529626896	10
cg01080902	-0.375873	0.365816	-19.0394	2.19e-06	0.00311071	5.65863	0.553753	0.17788	-0.375873	19	44039870	F	II	ZNF575	3'UTR	shore	3'UTR-shore	chr19:44037297-44038286	rs532502995;rs546201927	36;49
cg11718235	-0.237604	0.185394	-30	1.67e-07	0.00168228	7.40171	0.304196	0.0665919	-0.237604	19	56915184	F	I	ZNF583	TSS200	shore	TSS200-shore	chr19:56915356-56915856	rs552263989;rs182787612;rs531361927;rs10424112	14;32;33;35
cg26898064	-0.331328	0.212974	-27.8892	2.53e-07	0.00184508	7.16601	0.378638	0.0473101	-0.331328	1	40915518	F	II	ZNF643	TSS1500	shore	TSS1500-shore	chr1:40915605-40916072	rs74845894;rs531901067	26;34
cg25510090	-0.302696	0.215091	-15.8686	6.09e-06	0.00394009	4.79522	0.366439	0.0637425	-0.302696	19	56616706	R	II	ZNF787	5'UTR	shore	5'UTR-shore	chr19:56615088-56615955
cg09470758	-0.253889	0.174702	-20.4643	1.46e-06	0.00291374	5.97702	0.301646	0.0477572	-0.253889	7	30341585	R	II	ZNRF2	Body	opensea	Body-opensea		rs147438954;rs147273641;rs569751497;rs532816651	50;21;2;1
cg15580213	-0.559818	0.415785	-17.8728	3.13e-06	0.00338834	5.36817	0.695694	0.135876	-0.559818	6	87788997	F	II		IGR	opensea	IGR-opensea		rs145290865	34
cg18654979	-0.45755	0.27567	-15.7736	6.3e-06	0.0039423	4.76545	0.504445	0.0468952	-0.45755	3	155461622	R	II		IGR	shore	IGR-shore	chr3:155461917-155462561
cg11880646	-0.454936	0.275649	-45.3773	1.58e-08	0.00155684	8.42083	0.503117	0.0481811	-0.454936	11	61638900	R	I		IGR	opensea	IGR-opensea		rs562447254	10
cg05869617	-0.413516	0.248886	-21.22	1.19e-06	0.00277665	6.13146	0.455644	0.0421281	-0.413516	6	28616368	F	II		IGR	opensea	IGR-opensea
cg25796631	-0.399083	0.22468	-37.3414	4.81e-08	0.00155684	8.00582	0.424222	0.0251383	-0.399083	2	178013579	R	II		IGR	opensea	IGR-opensea		rs556374591;rs574811658	29;22
cg16310513	-0.396012	0.272679	-20.003	1.66e-06	0.0030023	5.878	0.470685	0.0746727	-0.396012	18	55471075	F	II		IGR	island	IGR-island	chr18:55469056-55471263	rs372880026;rs575929359;rs377135971;rs555501185	3;5;15;47
cg07709849	-0.381015	0.593777	-8.96189	0.000141901	0.0093451	1.71447	0.784285	0.403269	-0.381015	1	161109816	R	II		IGR	shore	IGR-shore	chr1:161110859-161111107	rs539100360;rs192866200	48;1
cg13801161	-0.369098	0.229356	-30.8285	1.43e-07	0.00156641	7.48527	0.413905	0.0448064	-0.369098	17	20896312	F	II		IGR	opensea	IGR-opensea		rs540853023;rs73301764	26;34
cg12653168	-0.362091	0.221684	-30.4358	1.54e-07	0.00162168	7.44624	0.40273	0.0406386	-0.362091	5	36696302	R	II		IGR	opensea	IGR-opensea		rs543777973	33
cg19999521	-0.36086	0.23638	-47.7502	1.19e-08	0.00155684	8.51201	0.41681	0.0559494	-0.36086	5	158717864	R	II		IGR	opensea	IGR-opensea		rs149740150	50
cg18420643	-0.357535	0.218999	-15.0641	8.15e-06	0.00403616	4.53471	0.397767	0.0402317	-0.357535	8	10590503	R	II		IGR	island	IGR-island	chr8:10587304-10591109	rs560112127;rs374131127	40;17
cg22015132	-0.354316	0.264896	-14.1725	1.15e-05	0.00434417	4.22238	0.442055	0.0877381	-0.354316	19	488516	F	I		IGR	shore	IGR-shore	chr19:488554-490011	rs62130830	42
cg10852177	-0.351478	0.214544	-28.0869	2.43e-07	0.00184508	7.18958	0.390283	0.0388054	-0.351478	7	84816454	F	I		IGR	shore	IGR-shore	chr7:84814839-84816242	rs1003293	46
cg11481968	-0.343582	0.552791	-31.0991	1.36e-07	0.00155684	7.51156	0.724582	0.381	-0.343582	11	12303499	F	II		IGR	opensea	IGR-opensea		rs4757334	22
cg27182106	-0.342977	0.221827	-26.3358	3.5e-07	0.00197637	6.9687	0.393316	0.0503385	-0.342977	3	128417740	R	I		IGR	opensea	IGR-opensea		rs189588076	40
cg04114143	-0.341973	0.216816	-25.8116	3.92e-07	0.00207715	6.89697	0.387802	0.0458297	-0.341973	12	52419282	R	II		IGR	shore	IGR-shore	chr12:52417018-52417703
cg25348655	-0.340248	0.23231	-21.6182	1.07e-06	0.00274821	6.20916	0.402434	0.0621861	-0.340248	7	17409912	R	II		IGR	opensea	IGR-opensea		rs147993914;rs73680660	24;15
cg11698445	-0.339006	0.26849	-23.6255	6.47e-07	0.00240883	6.56586	0.437993	0.0989875	-0.339006	5	139113347	R	II		IGR	opensea	IGR-opensea		rs569253582;rs539415091;rs112937274	44;10;1
cg03227037	-0.336837	0.281238	-9.91164	8.23e-05	0.00776136	2.28179	0.449656	0.112819	-0.336837	20	62212228	R	II		IGR	shelf	IGR-shelf	chr20:62209387-62209643	rs566182907;rs536323289	39;22
cg07723130	-0.335817	0.213037	-32.674	1.03e-07	0.00155684	7.65554	0.380946	0.0451281	-0.335817	5	146889538	F	I		IGR	island	IGR-island	chr5:146888750-146889840
cg22593554	-0.334586	0.298719	-16.6976	4.58e-06	0.00363338	5.04456	0.466012	0.131427	-0.334586	2	128990739	F	I		IGR	island	IGR-island	chr2:128990509-128991325
cg26557617	-0.333873	0.258051	-16.6408	4.67e-06	0.00365593	5.02806	0.424987	0.0911142	-0.333873	17	53654271	F	II		IGR	opensea	IGR-opensea		rs538346295;rs78026476;rs190909155	1;18;20
cg21228760	-0.326663	0.542546	-32.7625	1.01e-07	0.00155684	7.6632	0.705878	0.379215	-0.326663	4	160322259	R	II		IGR	opensea	IGR-opensea		rs574098761;rs187136113;rs553127664	36;2;1
cg01465177	-0.320697	0.307339	-28.006	2.47e-07	0.00184508	7.17998	0.467687	0.14699	-0.320697	3	182208536	R	II		IGR	opensea	IGR-opensea		rs545520572;rs533533889;rs550714416	37;10;2
cg07995295	-0.319017	0.436421	-13.5919	1.45e-05	0.0046252	4.00431	0.59593	0.276913	-0.319017	4	84181849	F	II		IGR	opensea	IGR-opensea		rs182618983;rs534827620;rs555691931	1;15;40
cg01560642	-0.316975	0.196968	-19.6402	1.84e-06	0.00301734	5.79745	0.355455	0.0384805	-0.316975	1	2574068	F	II		IGR	island	IGR-island	chr1:2574030-2574864	rs9970196	10
cg24234938	-0.315843	0.188636	-40.8285	2.89e-08	0.00155684	8.20948	0.346557	0.0307143	-0.315843	6	31790106	F	II		IGR	opensea	IGR-opensea
cg04717837	-0.312456	0.218992	-21.2276	1.19e-06	0.00277665	6.13297	0.37522	0.0627645	-0.312456	11	3225004	F	II		IGR	island	IGR-island	chr11:3224524-3225077	rs558712792;rs76255684;rs554053169	0;2;45
cg05731816	-0.311136	0.216437	-31.3808	1.29e-07	0.00155684	7.53843	0.372005	0.0608687	-0.311136	16	55090791	R	I		IGR	island	IGR-island	chr16:55090617-55090947	rs117168950;rs527412815;rs183706034	24;16;1
cg07078052	-0.30833	0.273433	-19.6013	1.86e-06	0.00301902	5.78868	0.427598	0.119268	-0.30833	5	66498790	F	II		IGR	opensea	IGR-opensea		rs539164005;rs550946593;rs114867518;rs536908527	14;22;25;50
cg07033604	-0.307028	0.272377	-15.2554	7.6e-06	0.00398468	4.59841	0.425892	0.118863	-0.307028	9	139496919	R	I		IGR	opensea	IGR-opensea		rs185805726	2
cg25023298	-0.306014	0.199215	-20.3877	1.49e-06	0.00292634	5.96085	0.352222	0.0462079	-0.306014	10	77156697	F	I		IGR	island	IGR-island	chr10:77155128-77169600	rs528803957;rs546868240	4;14
cg11235391	-0.305526	0.330884	-11.4314	3.77e-05	0.00607417	3.07381	0.483647	0.178121	-0.305526	8	49343007	R	II		IGR	opensea	IGR-opensea		rs55914945	50
cg02166382	-0.304301	0.270621	-19.2527	2.06e-06	0.00310381	5.70871	0.422771	0.11847	-0.304301	4	88496363	F	II		IGR	opensea	IGR-opensea		rs28647642	23
cg27113138	-0.303206	0.228219	-13.0712	1.8e-05	0.00491713	3.7981	0.379821	0.0766156	-0.303206	11	73336860	F	II		IGR	opensea	IGR-opensea
cg21741562	-0.300814	0.21869	-9.52901	0.000101885	0.00834907	2.06061	0.369097	0.0682825	-0.300814	3	87138387	F	I		IGR	island	IGR-island	chr3:87138225-87138546	rs550475300;rs568846288;rs79844519	7;14;44
cg26604695	-0.298307	0.305637	-18.1031	2.91e-06	0.0033216	5.4278	0.454791	0.156484	-0.298307	13	110337260	R	II		IGR	opensea	IGR-opensea		rs141266484;rs553972717;rs182112071;rs186274259	33;24;19;4
cg23304318	-0.295707	0.172436	-15.1618	7.86e-06	0.00401114	4.56739	0.32029	0.0245824	-0.295707	8	144843290	R	I		IGR	island	IGR-island	chr8:144842964-144843542	rs6985510;rs189387544	37;25
cg19529577	-0.295322	0.199994	-12.1034	2.75e-05	0.00551027	3.38527	0.347655	0.0523333	-0.295322	12	65174392	R	II		IGR	island	IGR-island	chr12:65174230-65175169	rs560094177;rs529152067;rs557644750	25;9;7
cg07432626	-0.295099	0.17657	-16.7654	4.48e-06	0.00359167	5.06415	0.32412	0.0290204	-0.295099	5	146889536	R	I		IGR	island	IGR-island	chr5:146888750-146889840	rs182077268;rs558914800	33;14
cg14770293	-0.294696	0.195112	-20.2554	1.54e-06	0.00295465	5.93264	0.34246	0.0477643	-0.294696	10	29011292	R	II		IGR	island	IGR-island	chr10:29011053-29011453	rs537924392	42
cg15470658	-0.294318	0.198636	-13.5741	1.46e-05	0.0046267	3.99745	0.345795	0.0514767	-0.294318	12	57518141	R	II		IGR	shelf	IGR-shelf	chr12:57521524-57522159
cg24043628	-0.294021	0.230124	-23.2323	7.11e-07	0.00248085	6.50029	0.377134	0.0831133	-0.294021	1	225960108	F	I		IGR	opensea	IGR-opensea
cg19062982	-0.292951	0.385446	-17.0803	4.03e-06	0.00358222	5.15361	0.531921	0.23897	-0.292951	1	25830432	F	II		IGR	opensea	IGR-opensea		rs187717870	1
cg22492099	-0.29288	0.376371	-16.7766	4.46e-06	0.00358973	5.06736	0.522811	0.229931	-0.29288	15	43414974	F	II		IGR	opensea	IGR-opensea
cg04398539	-0.292639	0.516412	-13.3722	1.58e-05	0.00470182	3.91858	0.662731	0.370093	-0.292639	15	63140217	R	II		IGR	opensea	IGR-opensea		rs72751476	23
cg03393769	-0.284844	0.249221	-41.716	2.56e-08	0.00155684	8.25505	0.391643	0.106799	-0.284844	2	54611906	F	I		IGR	opensea	IGR-opensea		rs116701088;rs564272149;rs577955123;rs540307219	0;30;38;43
cg24283019	-0.284017	0.236023	-18.1423	2.87e-06	0.0033216	5.43783	0.378032	0.0940152	-0.284017	6	32381449	R	II		IGR	opensea	IGR-opensea		rs184521974;rs9268522;rs547016339	11;8;5
cg19327614	-0.283584	0.215337	-11.3865	3.85e-05	0.00611922	3.0522	0.357129	0.0735448	-0.283584	9	3181772	F	II		IGR	island	IGR-island	chr9:3181006-3181867	rs536504674;rs556452540;rs148111568	17;20;37
cg11325146	-0.282466	0.334519	-9.30952	0.000115575	0.00872013	1.92933	0.475752	0.193286	-0.282466	15	98972040	F	II		IGR	shore	IGR-shore	chr15:98971490-98971876	rs546004928	22
cg06322891	-0.281944	0.220856	-22.523	8.48e-07	0.00261553	6.37686	0.361828	0.0798838	-0.281944	1	23504425	R	I		IGR	island	IGR-island	chr1:23504059-23504633	rs532446860;rs550545381	30;8
cg25622896	-0.281171	0.215642	-18.9392	2.26e-06	0.003145	5.63477	0.356228	0.075057	-0.281171	11	75920233	F	I		IGR	island	IGR-island	chr11:75918741-75922084	rs540695865	22
cg16833452	-0.280683	0.194695	-12.7469	2.07e-05	0.00508389	3.66417	0.335036	0.0543533	-0.280683	17	74519436	F	II		IGR	opensea	IGR-opensea		rs189592972;rs551584778	4;44
cg23711394	-0.279586	0.287479	-18.1102	2.9e-06	0.0033216	5.42964	0.427272	0.147686	-0.279586	6	2450948	F	II		IGR	opensea	IGR-opensea		rs116191460;rs540412198	4;29
cg07159228	-0.278344	0.324875	-11.9246	2.99e-05	0.00564811	3.30451	0.464047	0.185703	-0.278344	1	232181623	F	II		IGR	opensea	IGR-opensea		rs555834750;rs192638920;rs76849469	0;1;25
cg04593780	-0.276203	0.220125	-19.8662	1.72e-06	0.0030023	5.84791	0.358227	0.0820236	-0.276203	16	3150150	R	I		IGR	opensea	IGR-opensea		rs572997355	33
cg25228593	-0.275849	0.327031	-10.4496	6.17e-05	0.00711377	2.5772	0.464955	0.189106	-0.275849	1	1353012	R	II		IGR	shelf	IGR-shelf	chr1:1355159-1356000	rs555644581;rs565728549;rs534867499	42;32;24
cg02323652	-0.275441	0.168841	-33.9064	8.33e-08	0.00155684	7.75831	0.306561	0.0311206	-0.275441	16	14396148	F	I		IGR	island	IGR-island	chr16:14395604-14397075	rs540681536	47
cg12550344	-0.275302	0.164779	-12.2745	2.55e-05	0.00535155	3.46121	0.30243	0.0271277	-0.275302	5	151076195	F	II		IGR	opensea	IGR-opensea		rs185154947	37
cg02074478	-0.274304	0.15872	-24.9818	4.72e-07	0.0022418	6.7776	0.295872	0.0215686	-0.274304	13	113597852	F	I		IGR	island	IGR-island	chr13:113597553-113598303
cg08828389	-0.274213	0.171005	-20.3729	1.49e-06	0.00292634	5.95769	0.308112	0.0338987	-0.274213	2	96987575	F	I		IGR	island	IGR-island	chr2:96987027-96987888	rs375589031	1
cg11865553	-0.274152	0.193707	-13.2586	1.66e-05	0.00479702	3.87354	0.330783	0.0566309	-0.274152	15	77376250	F	I		IGR	opensea	IGR-opensea		rs139880519;rs115521099	15;47
cg15519382	-0.272722	0.167597	-15.6277	6.64e-06	0.0039683	4.71921	0.303958	0.0312364	-0.272722	14	55556394	R	II		IGR	opensea	IGR-opensea
cg01340542	-0.272272	0.164878	-13.9168	1.27e-05	0.00445849	4.12782	0.301014	0.0287419	-0.272272	1	65468273	R	II		IGR	island	IGR-island	chr1:65468272-65468828	rs536982272;rs558257255	35;31
cg01317772	-0.270283	0.187389	-28.829	2.09e-07	0.00178264	7.27523	0.32253	0.0522471	-0.270283	16	55405200	F	I		IGR	opensea	IGR-opensea
cg15910252	-0.270211	0.215996	-11.5161	3.62e-05	0.00601321	3.11427	0.351101	0.0808905	-0.270211	2	28904192	F	II		IGR	opensea	IGR-opensea		rs182105937;rs560649485;rs572694637;rs542697692;rs371722171;rs531694673	1;13;20;29;34;38
cg04989440	-0.268109	0.153815	-17.3554	3.69e-06	0.00354043	5.22976	0.28787	0.0197608	-0.268109	6	125684580	F	II		IGR	island	IGR-island	chr6:125684544-125684865
cg11192541	-0.267659	0.179035	-16.932	4.23e-06	0.00358718	5.11177	0.312865	0.0452062	-0.267659	6	30434109	R	I		IGR	island	IGR-island	chr6:30434029-30434422
cg00081417	-0.267366	0.415207	-9.86574	8.44e-05	0.00782492	2.25576	0.54889	0.281524	-0.267366	6	140400137	R	II		IGR	opensea	IGR-opensea		rs143446962;rs532264465;rs561799245	43;32;19
cg21850038	-0.267346	0.179235	-31.0143	1.38e-07	0.00155684	7.50337	0.312908	0.045562	-0.267346	3	128327429	F	II		IGR	island	IGR-island	chr3:128326937-128327507	rs529601060;rs181650219	11;21
cg04455286	-0.26713	0.213934	-18.2843	2.75e-06	0.00329996	5.47392	0.347499	0.080369	-0.26713	12	132348639	F	I		IGR	opensea	IGR-opensea		rs568940865;rs531662986;rs548474449;rs192378872;rs533728358;rs148318948	0;2;28;29;48;51
cg00914626	-0.264398	0.166705	-14.6987	9.35e-06	0.00417311	4.40986	0.298904	0.0345062	-0.264398	2	231917838	F	II		IGR	island	IGR-island	chr2:231917291-231917866	rs569528640;rs536819667;rs549262266	12;41;48
cg14605877	-0.263299	0.315995	-19.2084	2.08e-06	0.00310381	5.69837	0.447645	0.184346	-0.263299	3	184466433	F	II		IGR	opensea	IGR-opensea		rs565183984;rs11925425	1;29
cg17330252	-0.263059	0.33378	-13.2267	1.68e-05	0.00482212	3.86077	0.465309	0.20225	-0.263059	12	69809627	F	II		IGR	opensea	IGR-opensea		rs141753623	1
cg03454021	-0.262963	0.273896	-23.0563	7.43e-07	0.00248134	6.47028	0.405377	0.142415	-0.262963	12	115871217	R	II		IGR	opensea	IGR-opensea		rs564864734;rs527329333	31;15
cg07537417	-0.26253	0.176045	-14.7258	9.25e-06	0.00417093	4.41926	0.30731	0.04478	-0.26253	18	74332553	R	I		IGR	opensea	IGR-opensea		rs573507713;rs183095678;rs188721903	33;22;21
cg10519709	-0.262431	0.145521	-19.8837	1.71e-06	0.0030023	5.85179	0.276737	0.0143057	-0.262431	1	204347359	F	I		IGR	island	IGR-island	chr1:204346732-204347430	rs182791647	38
cg05262316	-0.261759	0.182824	-15.074	8.12e-06	0.00403567	4.53802	0.313703	0.0519447	-0.261759	6	64345491	R	II		IGR	island	IGR-island	chr6:64345490-64346465	rs192485745;rs563362776	21;17
cg10190863	-0.260776	0.19185	-16.4797	4.93e-06	0.00373109	4.98079	0.322238	0.0614625	-0.260776	5	139077047	F	I		IGR	island	IGR-island	chr5:139076542-139077179	rs545402777	29
cg03516452	-0.260666	0.196739	-22.2937	8.98e-07	0.00262862	6.33548	0.327072	0.0664064	-0.260666	10	44806558	F	I		IGR	island	IGR-island	chr10:44806145-44806729	rs550264605	26
cg00740547	-0.260493	0.249153	-17.7518	3.25e-06	0.00341319	5.33633	0.3794	0.118907	-0.260493	21	46439236	R	I		IGR	island	IGR-island	chr21:46438140-46439343
cg27263966	-0.259632	0.160995	-38.0177	4.34e-08	0.00155684	8.04868	0.290811	0.0311795	-0.259632	2	159638306	R	II		IGR	opensea	IGR-opensea		rs144248541;rs539358163	17;2
cg26855918	-0.259506	0.187611	-21.2512	1.18e-06	0.00277665	6.13764	0.317363	0.0578578	-0.259506	3	64431038	R	I		IGR	island	IGR-island	chr3:64430585-64431192
cg26983737	-0.257367	0.510283	-9.79144	8.79e-05	0.00793709	2.21333	0.638966	0.381599	-0.257367	11	66867771	R	II		IGR	opensea	IGR-opensea		rs550810822	19
cg03625372	-0.256918	0.282649	-13.4731	1.52e-05	0.00467931	3.9582	0.411108	0.15419	-0.256918	1	242181049	R	II		IGR	opensea	IGR-opensea		rs71648678;rs556745774;rs573749386;rs147125473	43;32;28;2
cg23138018	-0.256481	0.232968	-17.6422	3.36e-06	0.00345129	5.30723	0.361208	0.104727	-0.256481	4	182470558	F	II		IGR	opensea	IGR-opensea		rs115926760;rs575250605;rs17071829	0;1;42
cg18703361	-0.256428	0.478507	-16.9453	4.22e-06	0.00358718	5.11556	0.606721	0.350293	-0.256428	7	106062067	F	II		IGR	opensea	IGR-opensea		rs556928024;rs576806993;rs11769074	0;1;14
cg11605903	-0.254196	0.154717	-14.3235	1.08e-05	0.00429219	4.27711	0.281814	0.0276187	-0.254196	6	78176622	F	II		IGR	shelf	IGR-shelf	chr6:78172231-78174088	rs547367167	0
cg25351643	-0.253857	0.28986	-14.519	1e-05	0.00425689	4.34688	0.416788	0.162931	-0.253857	1	115681624	F	II		IGR	opensea	IGR-opensea
cg08244085	-0.252923	0.274619	-12.1838	2.65e-05	0.00543134	3.42115	0.401081	0.148158	-0.252923	12	63025730	R	I		IGR	island	IGR-island	chr12:63025588-63026213	rs547355028	21
cg11383918	-0.252769	0.328319	-24.6026	5.14e-07	0.00228439	6.72056	0.454703	0.201934	-0.252769	1	22562922	R	II		IGR	opensea	IGR-opensea		rs540052051;rs114957971;rs576715392	30;19;16
cg27275851	-0.2478	0.149699	-15.8405	6.15e-06	0.0039423	4.78642	0.273599	0.0257989	-0.2478	12	65174375	R	II		IGR	island	IGR-island	chr12:65174230-65175169	rs540383559;rs560094177	45;8
cg17759028	-0.247782	0.164885	-29.5301	1.83e-07	0.00174399	7.35218	0.288776	0.0409941	-0.247782	16	14396140	F	I		IGR	island	IGR-island	chr16:14395604-14397075
cg15453250	-0.247735	0.428738	-25.2542	4.43e-07	0.0021395	6.8176	0.552605	0.30487	-0.247735	11	342406	F	II		IGR	opensea	IGR-opensea		rs141514443;rs118168624	0;1
cg18922843	-0.24701	0.207773	-12.679	2.13e-05	0.00511487	3.63558	0.331277	0.0842678	-0.24701	9	132359485	F	I		IGR	shore	IGR-shore	chr9:132359672-132360061	rs183854229;rs528013255	10;38
cg14709837	-0.245269	0.170504	-24.2121	5.63e-07	0.00234276	6.6601	0.293138	0.0478692	-0.245269	2	54950056	R	II		IGR	shore	IGR-shore	chr2:54950394-54952488	rs187569608	18
cg05996169	-0.244503	0.138969	-14.2241	1.12e-05	0.00434104	4.24118	0.261221	0.0167181	-0.244503	8	27132367	R	II		IGR	opensea	IGR-opensea		rs144960420;rs149080615;rs562152874	9;8;2
cg21018598	-0.244348	0.172203	-15.5447	6.84e-06	0.0039683	4.69262	0.294376	0.0500289	-0.244348	14	95982465	R	II		IGR	shore	IGR-shore	chr14:95982498-95983533	rs179150	13
cg11702639	-0.244329	0.151854	-29.3184	1.9e-07	0.00177484	7.32934	0.274018	0.0296891	-0.244329	2	233285454	R	I		IGR	island	IGR-island	chr2:233283397-233285959	rs577585806;rs186153147	42;8
cg07141605	-0.244228	0.216282	-15.4631	7.04e-06	0.0039683	4.66631	0.338396	0.0941685	-0.244228	12	133005406	F	I		IGR	opensea	IGR-opensea		rs539597911;rs556737858;rs570017805;rs535587560;rs565254195	2;12;13;23;46
cg24015081	-0.244158	0.201835	-12.8433	1.98e-05	0.0050391	3.70446	0.323914	0.0797561	-0.244158	14	105144033	F	I		IGR	shore	IGR-shore	chr14:105144247-105144503	rs545955205	3
cg24224304	-0.243452	0.24862	-10.6395	5.59e-05	0.00692752	2.67737	0.370346	0.126894	-0.243452	15	89313120	R	I		IGR	island	IGR-island	chr15:89312719-89313183
cg10469774	-0.242714	0.292583	-15.831	6.17e-06	0.0039423	4.78347	0.41394	0.171227	-0.242714	11	44642932	R	II		IGR	opensea	IGR-opensea
cg12993863	-0.242128	0.151551	-22.0618	9.53e-07	0.00266342	6.29286	0.272615	0.0304872	-0.242128	6	3064047	R	I		IGR	island	IGR-island	chr6:3063811-3064553	rs528463268;rs545354991	40;12
cg05488681	-0.240908	0.292944	-13.1238	1.76e-05	0.00487588	3.81941	0.413398	0.17249	-0.240908	6	74289464	R	II		IGR	opensea	IGR-opensea		rs184260406;rs563148058	2;1
cg18449721	-0.240803	0.154118	-14.8327	8.89e-06	0.00412528	4.45613	0.274519	0.0337162	-0.240803	4	30719221	F	II		IGR	island	IGR-island	chr4:30718853-30719847	rs576567899;rs150179928;rs114293508	0;35;38
cg02644386	-0.240451	0.363603	-21.1457	1.21e-06	0.00279093	6.1167	0.483829	0.243377	-0.240451	1	32059704	F	II		IGR	opensea	IGR-opensea
cg14252661	-0.240226	0.166823	-20.6951	1.37e-06	0.00284673	6.02521	0.286936	0.0467104	-0.240226	1	162792613	F	II		IGR	shore	IGR-shore	chr1:162792176-162792574	rs73028472;rs12073161	0;33
cg17485838	-0.239995	0.146281	-14.4276	1.04e-05	0.00428896	4.31442	0.266279	0.0262838	-0.239995	7	27138712	R	II		IGR	shore	IGR-shore	chr7:27135342-27136736
cg01910033	-0.239839	0.513253	-14.9303	8.57e-06	0.00408095	4.48948	0.633173	0.393334	-0.239839	10	120959052	F	II		IGR	opensea	IGR-opensea		rs192781181;rs528691327;rs376916602	23;29;36
cg14527214	-0.237153	0.144589	-32.9196	9.85e-08	0.00155684	7.67668	0.263166	0.0260127	-0.237153	1	224294542	R	II		IGR	opensea	IGR-opensea		rs146157553;rs189434417;rs540869106;rs182088599	47;44;37;1
cg15047610	-0.23587	0.154571	-10.6684	5.51e-05	0.00689441	2.69245	0.272506	0.0366354	-0.23587	19	47750787	R	II		IGR	shelf	IGR-shelf	chr19:47747363-47747715
cg20585768	-0.234853	0.294243	-12.2345	2.59e-05	0.00538012	3.44359	0.411669	0.176816	-0.234853	2	30448162	R	II		IGR	opensea	IGR-opensea		rs34121356;rs79328579	24;9
cg23179119	-0.234723	0.27296	-16.8032	4.42e-06	0.00358718	5.07501	0.390322	0.155599	-0.234723	13	30962973	F	II		IGR	opensea	IGR-opensea		rs551227507	1
cg13498757	-0.234579	0.173727	-11.7081	3.3e-05	0.00586021	3.2047	0.291016	0.056437	-0.234579	1	152161927	R	I		IGR	island	IGR-island	chr1:152161321-152161928	rs139600483;rs74822384;rs568591587	16;12;2
cg03522799	-0.23448	0.236676	-17.3903	3.64e-06	0.00353647	5.23928	0.353916	0.119436	-0.23448	1	2374849	R	II		IGR	island	IGR-island	chr1:2374818-2375814	rs114433008;rs551487857;rs138205502	51;24;2
cg20823348	-0.234016	0.236226	-10.2425	6.88e-05	0.00734236	2.46555	0.353234	0.119218	-0.234016	2	105319068	R	II		IGR	opensea	IGR-opensea
cg23399639	-0.233972	0.311222	-17.4122	3.62e-06	0.00353634	5.24525	0.428208	0.194236	-0.233972	2	178140588	F	II		IGR	opensea	IGR-opensea		rs58098743	27
cg15370103	-0.23376	0.417213	-15.5581	6.81e-06	0.0039683	4.69694	0.534093	0.300333	-0.23376	12	97955802	R	II		IGR	opensea	IGR-opensea		rs531101311	31
cg23749802	-0.233407	0.168991	-26.1498	3.64e-07	0.0020081	6.94356	0.285695	0.0522877	-0.233407	1	154973060	R	II		IGR	shore	IGR-shore	chr1:154971870-154972404
cg22161562	-0.233141	0.429173	-17.189	3.89e-06	0.00355933	5.18392	0.545744	0.312602	-0.233141	2	25198596	R	I		IGR	shelf	IGR-shelf	chr2:25194140-25195214	rs72805445;rs577425325;rs544870165	32;13;2
cg09195306	-0.231642	0.268237	-11.9664	2.93e-05	0.00561722	3.3235	0.384058	0.152416	-0.231642	1	171372642	F	II		IGR	opensea	IGR-opensea		rs562962152;rs530387072	0;1
cg09617716	-0.230274	0.23407	-9.91362	8.22e-05	0.00775865	2.28291	0.349207	0.118933	-0.230274	19	34396351	F	II		IGR	shore	IGR-shore	chr19:34396471-34398079	rs187698431;rs149790811	5;36
cg15205527	-0.230053	0.150412	-19.2002	2.09e-06	0.00310381	5.69647	0.265438	0.0353848	-0.230053	13	45885891	F	I		IGR	island	IGR-island	chr13:45885754-45886103	rs111752098	31
cg06755992	-0.229915	0.160958	-9.17752	0.000124839	0.00892433	1.84876	0.275916	0.0460004	-0.229915	3	123753198	R	II		IGR	island	IGR-island	chr3:123751654-123753199
cg09357740	-0.228837	0.179978	-11.7544	3.23e-05	0.00578159	3.22622	0.294397	0.0655599	-0.228837	14	21131543	R	II		IGR	opensea	IGR-opensea		rs566752248	5
cg20044376	-0.228182	0.146059	-13.9445	1.25e-05	0.00445849	4.13818	0.26015	0.0319674	-0.228182	12	4967126	F	II		IGR	opensea	IGR-opensea		rs76784528	16
cg01144053	-0.227244	0.160257	-18.3905	2.66e-06	0.00329948	5.50062	0.273879	0.046635	-0.227244	2	7571361	R	II		IGR	island	IGR-island	chr2:7571071-7571642	rs540605025;rs553915397	15;11
cg10256121	-0.22574	0.179162	-17.8866	3.11e-06	0.00338834	5.37177	0.292032	0.0662918	-0.22574	2	175206474	F	I		IGR	island	IGR-island	chr2:175204843-175207553
cg06035270	-0.225343	0.207574	-27.5248	2.72e-07	0.00188732	7.12167	0.320245	0.0949025	-0.225343	16	87312465	R	I		IGR	opensea	IGR-opensea		rs186446773;rs559653414;rs190477921;rs545091436	32;23;22;11
cg14767442	-0.225327	0.236041	-14.2209	1.12e-05	0.00434104	4.24001	0.348704	0.123377	-0.225327	3	138654993	F	I		IGR	island	IGR-island	chr3:138654837-138655363
cg20960181	-0.224389	0.331598	-19.4331	1.95e-06	0.00303376	5.75036	0.443793	0.219404	-0.224389	1	86094825	R	II		IGR	opensea	IGR-opensea		rs574452333;rs149136243;rs189065375	23;18;2
cg22609984	-0.224242	0.168308	-15.8986	6.03e-06	0.00394009	4.80457	0.280429	0.0561873	-0.224242	2	161126801	R	I		IGR	island	IGR-island	chr2:161126364-161126825	rs539394026;rs115807641	32;13
cg19903928	-0.224221	0.223385	-14.961	8.47e-06	0.00406719	4.49992	0.335495	0.111274	-0.224221	15	95213782	R	II		IGR	opensea	IGR-opensea		rs77270455;rs566113700	46;4
cg02133624	-0.223557	0.32493	-15.7017	6.46e-06	0.00394322	4.74275	0.436708	0.213151	-0.223557	3	195590041	R	II		IGR	opensea	IGR-opensea		rs553319694;rs572031683	49;7
cg27506462	-0.223492	0.139599	-13.8731	1.29e-05	0.00447215	4.11143	0.251345	0.0278529	-0.223492	2	223184557	R	II		IGR	island	IGR-island	chr2:223183013-223185468
cg24996179	-0.222449	0.173863	-17.1552	3.93e-06	0.00357051	5.17452	0.285087	0.0626381	-0.222449	2	233285607	R	I		IGR	island	IGR-island	chr2:233283397-233285959	rs528994256	7
cg10046115	-0.222209	0.153459	-11.9531	2.95e-05	0.00562152	3.31749	0.264563	0.042354	-0.222209	2	73404209	R	II		IGR	island	IGR-island	chr2:73402638-73404802	rs61011712;rs116428492;rs551009638	42;37;15
cg21201294	-0.222105	0.302065	-17.7679	3.23e-06	0.00340537	5.3406	0.413118	0.191012	-0.222105	7	47611926	R	I		IGR	opensea	IGR-opensea
cg12615398	-0.221683	0.16975	-19.9138	1.7e-06	0.0030023	5.85841	0.280591	0.0589082	-0.221683	6	34113306	F	I		IGR	island	IGR-island	chr6:34111735-34113944
cg10165783	-0.221511	0.218414	-15.7849	6.28e-06	0.0039423	4.76899	0.329169	0.107659	-0.221511	15	62599244	F	II		IGR	opensea	IGR-opensea		rs375580618	18
cg14419424	-0.221459	0.15237	-16.3572	5.14e-06	0.00376799	4.94441	0.2631	0.0416402	-0.221459	10	65388604	R	II		IGR	shore	IGR-shore	chr10:65389875-65390835
cg17255342	-0.221415	0.158418	-8.87117	0.000149881	0.0095503	1.65695	0.269126	0.0477107	-0.221415	2	29181736	R	II		IGR	opensea	IGR-opensea		rs554105622;rs572480104;rs142049969	31;30;2
cg08137236	-0.221193	0.173048	-16.9689	4.18e-06	0.00358718	5.12224	0.283644	0.0624515	-0.221193	13	80917220	F	I		IGR	shore	IGR-shore	chr13:80914013-80915574
cg24696728	-0.219535	0.239793	-17.1587	3.93e-06	0.00357051	5.17551	0.34956	0.130025	-0.219535	4	1052717	F	I		IGR	shelf	IGR-shelf	chr4:1049652-1049923	rs556075915;rs574409910;rs111572776	1;17;45
cg06894600	-0.219095	0.128546	-20.5058	1.44e-06	0.00290372	5.98575	0.238093	0.0189981	-0.219095	9	99449161	F	I		IGR	island	IGR-island	chr9:99449110-99449578	rs532609987;rs145836702	10;12
cg21644077	-0.218856	0.373917	-15.0457	8.21e-06	0.00405389	4.52853	0.483345	0.264489	-0.218856	3	139012477	R	II		IGR	opensea	IGR-opensea
cg00211997	-0.218505	0.253547	-8.77399	0.000159015	0.00978342	1.59465	0.362799	0.144294	-0.218505	4	160124241	R	II		IGR	opensea	IGR-opensea		rs527629841	33
cg17437787	-0.218379	0.290678	-12.3342	2.48e-05	0.0052991	3.48743	0.399868	0.181489	-0.218379	8	11647470	F	I		IGR	opensea	IGR-opensea
cg17838722	-0.217479	0.285996	-17.9754	3.03e-06	0.00334638	5.39488	0.394736	0.177256	-0.217479	15	59692431	F	II		IGR	opensea	IGR-opensea		rs77004704;rs555237844;rs35538190	4;26;29
cg22123486	-0.217321	0.197606	-11.9739	2.92e-05	0.00561508	3.32693	0.306266	0.0889453	-0.217321	14	75334630	R	II		IGR	opensea	IGR-opensea		rs569267678;rs537826645	35;1
cg01081586	-0.216594	0.161121	-22.3671	8.82e-07	0.00262862	6.34881	0.269418	0.0528243	-0.216594	4	185926487	R	I		IGR	island	IGR-island	chr4:185926380-185926651	rs557758693;rs578005992	46;23
cg14519917	-0.216283	0.273527	-17.1234	3.98e-06	0.00358222	5.16566	0.381669	0.165386	-0.216283	1	111747302	F	II		IGR	island	IGR-island	chr1:111746337-111747303	rs58162500;rs532741369;rs552848295	18;29;50
cg03987639	-0.216061	0.127802	-14.0952	1.18e-05	0.00437379	4.19404	0.235832	0.0197713	-0.216061	3	127174481	R	I		IGR	island	IGR-island	chr3:127174375-127174944	rs556736492	35
cg23312172	-0.215706	0.321976	-20.8342	1.32e-06	0.00284673	6.0538	0.429828	0.214123	-0.215706	14	51590240	F	II		IGR	opensea	IGR-opensea		rs533060345	20
cg22331108	-0.214851	0.180048	-23.5594	6.57e-07	0.00241095	6.55496	0.287473	0.0726226	-0.214851	2	232478452	R	I		IGR	island	IGR-island	chr2:232478359-232479925	rs577401585	51
cg21639114	-0.213427	0.165852	-19.3221	2.01e-06	0.00308252	5.72481	0.272566	0.0591386	-0.213427	6	130687884	F	I		IGR	shore	IGR-shore	chr6:130686414-130687736	rs147001989;rs564486336	5;49
cg17022437	-0.21332	0.155833	-19.4424	1.95e-06	0.00303376	5.75251	0.262493	0.049173	-0.21332	10	43800382	R	I		IGR	island	IGR-island	chr10:43800153-43800445	rs558939905;rs142823547	37;9
cg01616586	-0.213287	0.141572	-11.332	3.96e-05	0.00614454	3.02583	0.248216	0.0349282	-0.213287	20	16561048	F	II		IGR	opensea	IGR-opensea		rs181932468	2
cg27376128	-0.213261	0.129803	-15.4401	7.1e-06	0.0039683	4.65884	0.236434	0.0231728	-0.213261	2	95872913	R	II		IGR	island	IGR-island	chr2:95872891-95873548	rs77155089	19
cg22425802	-0.212584	0.132318	-13.4425	1.54e-05	0.00467931	3.94622	0.238609	0.0260258	-0.212584	12	65174396	R	I		IGR	island	IGR-island	chr12:65174230-65175169	rs560094177;rs529152067;rs557644750	29;13;11
cg06426826	-0.212445	0.468035	-10.0166	7.77e-05	0.00763094	2.34082	0.574257	0.361812	-0.212445	8	81204024	F	II		IGR	opensea	IGR-opensea
cg24720604	-0.212265	0.208516	-15.1443	7.91e-06	0.00401114	4.56154	0.314649	0.102383	-0.212265	5	172982639	F	II		IGR	opensea	IGR-opensea		rs538058814	37
cg27064271	-0.21223	0.222637	-19.877	1.72e-06	0.0030023	5.85031	0.328752	0.116523	-0.21223	22	39892498	F	II		IGR	opensea	IGR-opensea		rs551320847;rs75846705;rs536768537	20;21;41
cg10365597	-0.212109	0.160662	-18.346	2.7e-06	0.00329948	5.48946	0.266716	0.0546074	-0.212109	2	30929997	R	II		IGR	opensea	IGR-opensea		rs72800127;rs528617398	10;2
cg14602234	-0.211888	0.153509	-19.2467	2.06e-06	0.00310381	5.70731	0.259453	0.0475649	-0.211888	9	137884872	R	II		IGR	opensea	IGR-opensea
cg24257098	-0.211072	0.3373	-16.1914	5.44e-06	0.00382298	4.8945	0.442836	0.231764	-0.211072	16	84544885	R	II		IGR	opensea	IGR-opensea		rs184883873;rs7192405	50;18
cg07144296	-0.210363	0.188991	-14.2981	1.09e-05	0.00429863	4.26795	0.294172	0.0838091	-0.210363	1	182584520	F	I		IGR	island	IGR-island	chr1:182584177-182584545	rs548663752;rs567319240;rs534521678	37;44;50
cg03020822	-0.210245	0.146879	-10.8217	5.09e-05	0.00670261	2.77158	0.252001	0.0417564	-0.210245	4	56915374	R	I		IGR	island	IGR-island	chr4:56915270-56915901	rs541664460	21
cg15318311	-0.210098	0.145164	-10.0852	7.49e-05	0.00754131	2.37904	0.250213	0.0401154	-0.210098	4	184319743	F	II		IGR	island	IGR-island	chr4:184319564-184320198	rs552376428;rs76402096	11;19
cg23090811	-0.210011	0.159885	-20.0482	1.64e-06	0.0030023	5.88788	0.26489	0.054879	-0.210011	1	209529100	F	II		IGR	opensea	IGR-opensea
cg26461417	-0.209803	0.15466	-27.5704	2.7e-07	0.00188732	7.12728	0.259561	0.0497587	-0.209803	4	184719929	F	II		IGR	shore	IGR-shore	chr4:184718263-184719754	rs549729156	6
cg11305677	-0.209352	0.152559	-17.8143	3.18e-06	0.00338834	5.35283	0.257235	0.0478828	-0.209352	4	54957484	R	I		IGR	shore	IGR-shore	chr4:54957979-54958542	rs567908749;rs193085480	24;23
cg22821709	-0.208683	0.194722	-14.3748	1.06e-05	0.00428968	4.29555	0.299064	0.0903807	-0.208683	10	34229048	F	II		IGR	opensea	IGR-opensea		rs571314314;rs534008680;rs553756636	8;12;44
cg05097594	-0.208363	0.321183	-17.3983	3.64e-06	0.00353634	5.24148	0.425365	0.217002	-0.208363	6	47709576	F	II		IGR	opensea	IGR-opensea		rs75931492;rs528024070;rs144417152	0;1;46
cg12643049	-0.207866	0.138656	-12.1967	2.64e-05	0.00542631	3.42684	0.242589	0.0347227	-0.207866	11	14402943	F	I		IGR	island	IGR-island	chr11:14402600-14403086	rs141462043;rs536013060	21;38
cg23176806	-0.20728	0.237799	-11.6915	3.33e-05	0.00587146	3.19695	0.341439	0.134158	-0.20728	5	92947818	F	I		IGR	opensea	IGR-opensea
cg00504652	-0.206944	0.168782	-11.0605	4.52e-05	0.00644475	2.8923	0.272254	0.0653099	-0.206944	12	116958740	R	II		IGR	opensea	IGR-opensea		rs544378826;rs7316498;rs114978163	16;15;2
cg15428839	-0.206894	0.150812	-12.5273	2.27e-05	0.00518704	3.57102	0.254259	0.047365	-0.206894	6	113101967	R	II		IGR	opensea	IGR-opensea		rs137998784	14
cg23217097	-0.206304	0.222903	-14.0301	1.21e-05	0.00441542	4.16999	0.326055	0.119751	-0.206304	14	42074635	F	I		IGR	shore	IGR-shore	chr14:42075858-42076329	rs537502035	17
cg10470891	-0.206207	0.17701	-9.06045	0.000133785	0.00914508	1.77627	0.280114	0.0739066	-0.206207	5	125338217	R	II		IGR	opensea	IGR-opensea		rs377238352;rs71586079	49;31
cg08408558	-0.206132	0.137406	-12.1782	2.66e-05	0.00543134	3.41865	0.240472	0.0343405	-0.206132	6	3231523	R	I		IGR	shore	IGR-shore	chr6:3227025-3229688	rs576071775;rs541880297	30;23
cg20415365	-0.206039	0.127544	-14.5615	9.85e-06	0.00423298	4.36186	0.230564	0.0245249	-0.206039	1	202780428	F	II		IGR	island	IGR-island	chr1:202779790-202780684	rs371295465;rs76449900	16;34
cg12386049	-0.205666	0.163786	-11.6968	3.32e-05	0.0058708	3.19942	0.266619	0.0609531	-0.205666	3	126701207	R	I		IGR	shore	IGR-shore	chr3:126701372-126703284	rs187367804;rs368466626;rs73193199	47;29;28
cg01759126	-0.205472	0.137537	-18.2709	2.76e-06	0.00329996	5.47053	0.240273	0.0348015	-0.205472	2	68870892	F	I		IGR	island	IGR-island	chr2:68870351-68871055
cg05698540	-0.204983	0.287345	-9.28808	0.000117024	0.00876684	1.91632	0.389836	0.184853	-0.204983	12	14921977	F	II		IGR	shore	IGR-shore	chr12:14922877-14923974	rs528809294;rs546144094;rs570922777	4;23;32
cg12068761	-0.204379	0.139128	-14.6804	9.41e-06	0.00418074	4.40348	0.241318	0.0369386	-0.204379	1	230562422	F	I		IGR	island	IGR-island	chr1:230561103-230562702	rs576291025;rs372317094	5;12
cg25214310	-0.203953	0.159765	-11.686	3.34e-05	0.00587146	3.19435	0.261742	0.0577889	-0.203953	3	149934218	F	II		IGR	opensea	IGR-opensea		rs557913530;rs140229049	1;47
cg21052291	-0.203856	0.138643	-24.8159	4.9e-07	0.00227088	6.75285	0.240571	0.0367155	-0.203856	2	68870666	F	I		IGR	island	IGR-island	chr2:68870351-68871055	rs559362229;rs528744130;rs551687604;rs115163251	0;6;10;24
cg19478951	-0.203491	0.16089	-15.6678	6.54e-06	0.00396026	4.73199	0.262635	0.0591444	-0.203491	10	133879084	R	I		IGR	island	IGR-island	chr10:133879005-133879255	rs7902748	38
cg13059651	-0.20328	0.13414	-15.6279	6.64e-06	0.0039683	4.71927	0.23578	0.0325001	-0.20328	2	178030129	F	II		IGR	opensea	IGR-opensea
cg08275802	-0.203114	0.119261	-22.9414	7.64e-07	0.00250175	6.45048	0.220818	0.0177034	-0.203114	7	155137875	R	II		IGR	island	IGR-island	chr7:155137563-155137885	rs577616097;rs544961420;rs113264954	36;34;29
cg08367035	-0.201656	0.117136	-13.1218	1.76e-05	0.00487638	3.8186	0.217964	0.0163086	-0.201656	11	121593622	R	II		IGR	opensea	IGR-opensea		rs145851045	1
cg03781505	-0.20035	0.153813	-25.9051	3.84e-07	0.00207266	6.90996	0.253988	0.0536379	-0.20035	17	16310359	F	I		IGR	island	IGR-island	chr17:16310306-16310914
cg22627800	-0.200166	0.16521	-15.86	6.11e-06	0.00394165	4.79254	0.265293	0.0651266	-0.200166	1	204333036	R	II		IGR	opensea	IGR-opensea		rs529644113;rs192799468	21;4
