# Supplementary material for: Hit-and-run epigenetic editing prevents senescence entry in primary breast cells from healthy donors
Source: Nat Commun. 2017 Nov 13;8:1450. doi: 10.1038/s41467-017-01078-2 (PMC5684409; doi:10.1038/s41467-017-01078-2)
Supplement: Supplementary file 7 — Supplementary Data 2 [file 41467_2017_1078_MOESM7_ESM.xlsx]

## Sheet: Downreg 3a3lΔ vs untrans
Supplementary Data 2. Gene ontology analysis of differentially expressed transcripts in early passage, 3A3L targeted and 3A3LΔ targeted cells, 10 days post-transfection
GOID	GOTerm	Ontology Source	Term PValue	Term PValue Corrected with Bonferroni step down	Term PValue Corrected with Bonferroni step down -log(pvalue)	% Associated Genes	Nr. Genes	Associated Genes Found
GO:0003010	Ribosome	KEGG_10.02.2016	9.5e-64	2.3e-61	60.6383	85.4015	117	[FAU, MRPL1, MRPL10, MRPL11, MRPL12, MRPL13, MRPL14, MRPL15, MRPL16, MRPL17, MRPL18, MRPL2, MRPL20, MRPL21, MRPL22, MRPL23, MRPL24, MRPL27, MRPL28, MRPL3, MRPL30, MRPL32, MRPL33, MRPL34, MRPL35, MRPL36, MRPL4, MRPL9, MRPS10, MRPS11, MRPS12, MRPS14, MRPS15, MRPS16, MRPS17, MRPS18A, MRPS18C, MRPS2, MRPS5, MRPS6, MRPS7, MRPS9, RPL10, RPL10A, RPL11, RPL12, RPL13, RPL13A, RPL14, RPL15, RPL18, RPL18A, …
GO:0003040	Spliceosome	KEGG_10.02.2016	2.3e-56	5.8e-54	53.2366	82.0896	110	[ACIN1, ALYREF, AQR, BUD31, CCDC12, CDC40, CDC5L, CRNKL1, CTNNBL1, CWC15, DDX23, DDX39B, DDX46, DHX15, DHX16, DHX38, EFTUD2, EIF4A3, HNRNPA1, HNRNPA3, HNRNPC, HNRNPK, HNRNPM, HNRNPU, HSPA1A, HSPA1B, HSPA6, HSPA8, ISY1, LSM2, LSM3, LSM4, LSM5, LSM6, LSM7, LSM8, MAGOH, MAGOHB, NCBP2, PCBP1, PHF5A, PLRG1, PPIE, PPIH, PPIL1, PQBP1, PRPF19, PRPF3, PRPF31, PRPF38A, PRPF38B, PRPF4, PRPF40A, PRPF40B, PRP…
GO:0003013	RNA transport	KEGG_10.02.2016	4.9e-34	1.2e-31	30.9208	61.0465	105	[AAAS, ACIN1, ALYREF, CASC3, CLNS1A, CYFIP2, DDX39B, EIF1, EIF1AX, EIF2B1, EIF2B3, EIF2B4, EIF2B5, EIF2S1, EIF2S2, EIF2S3, EIF3A, EIF3B, EIF3D, EIF3E, EIF3F, EIF3G, EIF3I, EIF3J, EIF4A1, EIF4A3, EIF4E, EIF4E2, EIF4EBP1, EIF4EBP3, EIF4G1, EIF5, EIF5B, ELAC2, FXR2, GEMIN4, GEMIN6, GEMIN7, GEMIN8, KPNB1, MAGOH, MAGOHB, NCBP2, NDC1, NUP107, NUP155, NUP160, NUP188, NUP205, NUP210, NUP214, NUP35, NUP37…
GO:0005016	Huntington's disease	KEGG_10.02.2016	5.8e-26	1.4e-23	22.8539	52.8497	102	[AP2A2, AP2S1, ATP5B, ATP5D, ATP5E, ATP5G1, ATP5G3, ATP5J, ATP5O, BAX, BBC3, CASP8, CLTA, CLTB, COX4I1, COX5A, COX5B, COX6A1, COX6B1, COX6C, COX7A2, COX8A, CREB1, CREB3L4, CYC1, CYCS, DCTN1, DCTN2, DNAH11, DNAH14, GPX1, GRIN1, HDAC2, HIP1, NDUFA1, NDUFA10, NDUFA11, NDUFA12, NDUFA13, NDUFA2, NDUFA3, NDUFA4, NDUFA5, NDUFA6, NDUFA7, NDUFA8, NDUFA9, NDUFAB1, NDUFB1, NDUFB10, NDUFB11, NDUFB2, NDUFB6, …
GO:0004110	Cell cycle	KEGG_10.02.2016	6.1e-26	1.5e-23	22.8239	62.0968	77	[ANAPC1, ANAPC11, ANAPC2, ANAPC4, ANAPC5, ANAPC7, BUB1, BUB1B, BUB3, CCNA2, CCNB1, CCNB2, CCND1, CCND3, CCNE1, CCNE2, CCNH, CDC14B, CDC16, CDC20, CDC25A, CDC25B, CDC25C, CDC45, CDC6, CDC7, CDK1, CDK2, CDK4, CDKN2C, CHEK1, CHEK2, CUL1, DBF4, E2F1, E2F2, E2F4, ESPL1, FZR1, GADD45B, GSK3B, HDAC2, MAD1L1, MAD2L1, MAD2L2, MCM2, MCM3, MCM4, MCM5, MCM6, MCM7, MDM2, ORC1, ORC2, ORC6, PCNA, PKMYT1, PLK1, …
GO:0000240	Pyrimidine metabolism	KEGG_10.02.2016	7.6e-23	1.8e-20	19.7447	62.8571	66	[CAD, CTPS1, DCTPP1, DHODH, DTYMK, DUT, ENTPD1, ENTPD4, ENTPD6, ITPA, LOC101060521, NME1, NME1-NME2, NME2, NME6, NT5C, NT5C3B, NT5M, NUDT2, PNP, PNPT1, POLA1, POLA2, POLD1, POLD2, POLD3, POLE, POLE2, POLE3, POLE4, POLR1C, POLR1D, POLR1E, POLR2C, POLR2D, POLR2E, POLR2F, POLR2G, POLR2H, POLR2I, POLR2J, POLR2J3, POLR2L, POLR3A, POLR3C, POLR3D, POLR3E, POLR3F, POLR3G, POLR3H, POLR3K, PRIM1, RRM1, RRM…
GO:0005012	Parkinson's disease	KEGG_10.02.2016	3e-22	7.5e-20	19.1249	55.6338	79	[ADORA2A, ATP5B, ATP5D, ATP5E, ATP5G1, ATP5G3, ATP5J, ATP5O, COX4I1, COX5A, COX5B, COX6A1, COX6B1, COX6C, COX7A2, COX8A, CYC1, CYCS, DRD2, GNAI2, HTRA2, NDUFA1, NDUFA10, NDUFA11, NDUFA12, NDUFA13, NDUFA2, NDUFA3, NDUFA4, NDUFA5, NDUFA6, NDUFA7, NDUFA8, NDUFA9, NDUFAB1, NDUFB1, NDUFB10, NDUFB11, NDUFB2, NDUFB6, NDUFB7, NDUFB8, NDUFB9, NDUFC1, NDUFC2, NDUFC2-KCTD14, NDUFS2, NDUFS3, NDUFS4, NDUFS5, …
GO:0004932	Non-alcoholic fatty liver disease (NAFLD)	KEGG_10.02.2016	1e-20	2.5e-18	17.6021	52.9801	80	[AKT1, AKT2, ATF4, BAX, CASP8, CEBPA, COX4I1, COX5A, COX5B, COX6A1, COX6B1, COX6C, COX7A2, COX8A, CYC1, CYCS, DDIT3, EIF2S1, GSK3A, GSK3B, IL1A, IL1B, IL6R, IRS2, MAP3K11, MLX, NDUFA1, NDUFA10, NDUFA11, NDUFA12, NDUFA13, NDUFA2, NDUFA3, NDUFA4, NDUFA5, NDUFA6, NDUFA7, NDUFA8, NDUFA9, NDUFAB1, NDUFB1, NDUFB10, NDUFB11, NDUFB2, NDUFB6, NDUFB7, NDUFB8, NDUFB9, NDUFC1, NDUFC2, NDUFC2-KCTD14, NDUFS2, …
GO:0000190	Oxidative phosphorylation	KEGG_10.02.2016	1.8e-19	4.4e-17	16.3565	54.1353	72	[ATP5B, ATP5D, ATP5E, ATP5G1, ATP5G3, ATP5I, ATP5J, ATP5J2, ATP5L, ATP5O, ATP6V0B, ATP6V0E2, ATP6V1C2, ATP6V1E1, ATP6V1E2, ATP6V1H, COX10, COX17, COX4I1, COX5A, COX5B, COX6A1, COX6B1, COX6C, COX7A2, COX8A, CYC1, NDUFA1, NDUFA10, NDUFA11, NDUFA12, NDUFA13, NDUFA2, NDUFA3, NDUFA4, NDUFA5, NDUFA6, NDUFA7, NDUFA8, NDUFA9, NDUFAB1, NDUFB1, NDUFB10, NDUFB11, NDUFB2, NDUFB6, NDUFB7, NDUFB8, NDUFB9, NDUF…
GO:0003050	Proteasome	KEGG_10.02.2016	4.4e-19	1e-16	16	81.8182	36	[POMP, PSMA1, PSMA2, PSMA3, PSMA4, PSMA5, PSMA6, PSMA7, PSMB1, PSMB10, PSMB2, PSMB4, PSMB5, PSMB6, PSMB7, PSMB8, PSMB9, PSMC3, PSMC4, PSMC5, PSMC6, PSMD1, PSMD11, PSMD13, PSMD14, PSMD2, PSMD3, PSMD4, PSMD6, PSMD7, PSMD8, PSME1, PSME2, PSME4, PSMF1, SHFM1]
GO:0005010	Alzheimer's disease	KEGG_10.02.2016	6.3e-19	1.5e-16	15.8239	49.4048	83	[APBB1, APH1A, ATP5B, ATP5D, ATP5E, ATP5G1, ATP5G3, ATP5J, ATP5O, BAD, CALM1, CALM2, CALML5, CAPN1, CAPN2, CASP8, CDK5, COX4I1, COX5A, COX5B, COX6A1, COX6B1, COX6C, COX7A2, COX8A, CYC1, CYCS, FADD, GRIN1, GSK3B, HSD17B10, IL1B, MAPK3, NAE1, NDUFA1, NDUFA10, NDUFA11, NDUFA12, NDUFA13, NDUFA2, NDUFA3, NDUFA4, NDUFA5, NDUFA6, NDUFA7, NDUFA8, NDUFA9, NDUFAB1, NDUFB1, NDUFB10, NDUFB11, NDUFB2, NDUFB6,…
GO:0003008	Ribosome biogenesis in eukaryotes	KEGG_10.02.2016	6.4e-18	1.5e-15	14.8239	60.6742	54	[AK6, BMS1, CSNK2A2, CSNK2B, DKC1, DROSHA, EFL1, EIF6, EMG1, FBL, FCF1, GAR1, GNL2, GNL3, GNL3L, GTPBP4, IMP3, IMP4, LOC81691, MDN1, MPHOSPH10, NAT10, NHP2, NOB1, NOL6, NOP10, NOP56, NOP58, NVL, NXF1, NXT1, POP1, POP4, POP5, POP7, PWP2, RAN, RBM28, RCL1, REXO1, RIOK1, RPP25, RPP25L, RPP30, RRP7A, SNU13, TBL3, TCOF1, UTP14A, UTP18, UTP6, WDR43, WDR75, XPO1]
GO:0003018	RNA degradation	KEGG_10.02.2016	9.3e-17	2.2e-14	13.6576	62.3377	48	[BTG3, CNOT10, CNOT2, CNOT3, CNOT7, DCP1A, DCPS, DHX36, DIS3, DIS3L, EDC3, EDC4, ENO1, EXOSC1, EXOSC10, EXOSC2, EXOSC3, EXOSC4, EXOSC5, EXOSC6, EXOSC7, EXOSC8, EXOSC9, HSPA9, HSPD1, LSM1, LSM2, LSM3, LSM4, LSM5, LSM6, LSM7, LSM8, MPHOSPH6, NUDT16, PABPC1L, PABPC4, PAPD5, PARN, PFKL, PFKP, PNPT1, RQCD1, SKIV2L, SKIV2L2, TTC37, WDR61, ZCCHC7]
GO:0003030	DNA replication	KEGG_10.02.2016	1.5e-16	3.7e-14	13.4318	83.3333	30	[FEN1, LIG1, MCM2, MCM3, MCM4, MCM5, MCM6, MCM7, PCNA, POLA1, POLA2, POLD1, POLD2, POLD3, POLE, POLE2, POLE3, POLE4, PRIM1, RFC1, RFC2, RFC3, RFC4, RFC5, RNASEH1, RNASEH2A, RNASEH2C, RPA2, RPA3, SSBP1]
GO:0005169	Epstein-Barr virus infection	KEGG_10.02.2016	4.9e-16	1.1e-13	12.9586	44.0594	89	[AKAP8L, AKT1, AKT2, BCL2, CCNA2, CD40, CDK1, CDK2, CSNK2A2, CSNK2B, EIF2AK1, EIF2AK2, EIF2AK4, ENTPD1, GSK3B, HDAC2, HLA-DPA1, HLA-DPB1, HSPA1A, HSPA1B, HSPA6, HSPA8, IL10RB, IRAK1, IRF3, LOC101060521, MAP2K3, MAP2K7, MAP3K14, MAPK12, MAPK13, MDM2, NFKB1, NFKB2, NFKBIB, NFKBIE, NUP214, PIK3CD, POLR1C, POLR1D, POLR2C, POLR2D, POLR2E, POLR2F, POLR2G, POLR2H, POLR2I, POLR2J, POLR2J3, POLR2L, POLR3A…
GO:0004141	Protein processing in endoplasmic reticulum	KEGG_10.02.2016	3.8e-15	9.1e-13	12.041	45.5621	77	[ATF4, BAG1, BAK1, BAX, BCAP31, BCL2, CALR, CAPN1, CAPN2, CUL1, DAD1, DDIT3, DDOST, DERL1, DERL2, DERL3, DNAJA1, DNAJB11, DNAJC1, EIF2AK1, EIF2AK2, EIF2AK4, EIF2S1, ERP29, HERPUD1, HSP90AA1, HSP90AB1, HSP90B1, HSPA1A, HSPA1B, HSPA6, HSPA8, HSPBP1, HSPH1, LMAN1, LMAN2, MAN1A2, MAN1B1, MAP2K7, NGLY1, NSFL1C, OS9, PDIA3, PDIA4, PPP1R15A, PREB, RAD23A, RBX1, RPN1, RPN2, RRBP1, SEC13, SEC23B, SEC24D, …
GO:0000230	Purine metabolism	KEGG_10.02.2016	1.7e-14	4.1e-12	11.3872	44.3182	78	[ADCY1, ADCY3, ADK, ADSL, AK1, AK2, AK5, AK6, AMPD2, APRT, ATIC, ENTPD1, ENTPD2, ENTPD4, ENTPD6, GMPR, GMPR2, GMPS, GUK1, HDDC3, IMPDH1, IMPDH2, ITPA, LOC101060521, NME1, NME1-NME2, NME2, NME6, NT5C, NT5C3B, NT5M, NTPCR, NUDT16, NUDT2, NUDT5, PAICS, PDE1C, PDE6B, PFAS, PNP, PNPT1, POLA1, POLA2, POLD1, POLD2, POLD3, POLE, POLE2, POLE3, POLE4, POLR1C, POLR1D, POLR1E, POLR2C, POLR2D, POLR2E, POLR2F,…
GO:0003015	mRNA surveillance pathway	KEGG_10.02.2016	1.4e-13	3.4e-11	10.4685	53.8462	49	[ACIN1, ALYREF, BCL2L2-PABPN1, CASC3, CPSF1, CPSF2, CPSF3, CPSF4, CPSF6, CSTF1, CSTF2, DAZAP1, DDX39B, EIF4A3, FIP1L1, GSPT1, HBS1L, MAGOH, MAGOHB, NCBP2, NUDT21, NXF1, NXT1, PABPC1L, PABPC4, PABPN1, PNN, PPP1CA, PPP1CC, PPP2R1B, PPP2R2A, PPP2R2D, PPP2R3B, PPP2R3C, PPP2R5C, PPP2R5D, PYM1, RBM8A, RNMT, RNPS1, SMG5, SRRM1, SSU72, SYMPK, UPF2, UPF3A, UPF3B, WDR33, WDR82]
GO:0003410	Base excision repair	KEGG_10.02.2016	2.1e-13	5e-11	10.301	78.7879	26	[APEX1, APEX2, FEN1, HMGB1, LIG1, MPG, MUTYH, NEIL3, NTHL1, OGG1, PARP1, PARP2, PCNA, POLB, POLD1, POLD2, POLD3, POLE, POLE2, POLE3, POLE4, POLL, SMUG1, TDG, UNG, XRCC1]
GO:0005166	HTLV-I infection	KEGG_10.02.2016	3.3e-12	7.8e-10	9.10791	37.5969	97	[ADCY1, ADCY3, AKT1, AKT2, ANAPC1, ANAPC11, ANAPC2, ANAPC4, ANAPC5, ANAPC7, ATF4, BAX, BCL2L1, BUB1B, BUB3, CALR, CCNB2, CCND1, CCND3, CD40, CDC16, CDC20, CDK4, CDKN2C, CHEK1, CHEK2, CREB1, CRTC1, CRTC2, CSF2, DLG1, DVL1, DVL2, DVL3, E2F1, E2F2, ELK1, FDPS, FOSL1, FZD2, FZD9, GPS2, GSK3B, HLA-DPA1, HLA-DPB1, HRAS, IL1R2, KAT2A, KAT5, LTBR, MAD2L1, MAP3K14, MAP3K3, MYBL1, MYBL2, NFATC3, NFATC4, NF…
GO:0003460	Fanconi anemia pathway	KEGG_10.02.2016	6.4e-12	1.4e-09	8.85387	62.2642	33	[APITD1, ATRIP, BLM, BRCA1, BRCA2, BRIP1, EME1, ERCC1, ERCC4, FAAP100, FAAP24, FANCA, FANCC, FANCD2, FANCE, FANCG, FANCI, FANCL, HES1, MLH1, MUS81, RAD51, RAD51C, REV1, RMI1, RMI2, RPA2, RPA3, STRA13, TELO2, TOP3A, UBE2T, USP1]
GO:0003020	RNA polymerase	KEGG_10.02.2016	1.2e-11	2.7e-09	8.56864	75	24	[LOC101060521, POLR1C, POLR1D, POLR1E, POLR2C, POLR2D, POLR2E, POLR2F, POLR2G, POLR2H, POLR2I, POLR2J, POLR2J3, POLR2L, POLR3A, POLR3C, POLR3D, POLR3E, POLR3F, POLR3G, POLR3H, POLR3K, TWISTNB, ZNRD1]
GO:0003420	Nucleotide excision repair	KEGG_10.02.2016	2.3e-11	5.4e-09	8.26761	63.8298	30	[CCNH, CUL4A, DDB1, DDB2, ERCC1, ERCC2, ERCC3, ERCC4, ERCC5, GTF2H3, GTF2H4, LIG1, PCNA, POLD1, POLD2, POLD3, POLE, POLE2, POLE3, POLE4, RAD23A, RBX1, RFC1, RFC2, RFC3, RFC4, RFC5, RPA2, RPA3, XPA]
GO:0003430	Mismatch repair	KEGG_10.02.2016	1.9e-08	4.4e-06	5.35655	73.913	17	[EXO1, LIG1, MLH1, MSH2, MSH6, PCNA, POLD1, POLD2, POLD3, RFC1, RFC2, RFC3, RFC4, RFC5, RPA2, RPA3, SSBP1]
GO:0004120	Ubiquitin mediated proteolysis	KEGG_10.02.2016	3.7e-08	8.4e-06	5.07572	39.4161	54	[ANAPC1, ANAPC11, ANAPC2, ANAPC4, ANAPC5, ANAPC7, BIRC3, BRCA1, CDC16, CDC20, CDC34, CUL1, CUL4A, DDB1, DDB2, FANCL, FBXW7, FZR1, HUWE1, KEAP1, MDM2, NEDD4L, PIAS4, PPIL2, PRPF19, RBX1, RFWD2, RHOBTB2, SAE1, SKP2, SMURF2, SOCS1, STUB1, SYVN1, TCEB1, TCEB2, UBA2, UBA7, UBE2C, UBE2D3, UBE2F, UBE2G2, UBE2I, UBE2J1, UBE2J2, UBE2L3, UBE2M, UBE2S, UBE3A, UBOX5, UBR5, VHL, WWP2, XIAP]
GO:0004114	Oocyte meiosis	KEGG_10.02.2016	4.4e-08	1e-05	5	40.6504	50	[ADCY1, ADCY3, ANAPC1, ANAPC11, ANAPC2, ANAPC4, ANAPC5, ANAPC7, AURKA, BUB1, CALM1, CALM2, CALML5, CAMK2B, CAMK2G, CCNB1, CCNB2, CCNE1, CCNE2, CDC16, CDC20, CDC25C, CDK1, CDK2, CPEB4, CUL1, ESPL1, FBXO5, MAD2L1, MAD2L2, MAPK12, MAPK3, PKMYT1, PLCZ1, PLK1, PPP1CA, PPP1CC, PPP2R1B, PPP2R5C, PPP2R5D, PRKACA, PTTG1, PTTG2, RBX1, RPS6KA1, SGOL1, SMC1A, SMC3, YWHAB, YWHAE]
GO:0003440	Homologous recombination	KEGG_10.02.2016	4.6e-07	0.0001	4	62.069	18	[BLM, BRCA2, EME1, MUS81, POLD1, POLD2, POLD3, RAD51, RAD51C, RAD51D, RAD54L, RPA2, RPA3, SHFM1, SSBP1, TOP3A, XRCC2, XRCC3]
GO:0005203	Viral carcinogenesis	KEGG_10.02.2016	9.3e-07	0.0002	3.69897	33.6585	69	[ACTN1, ACTN4, ATF4, BAD, BAK1, BAX, CASP8, CCNA2, CCND1, CCND3, CCNE1, CCNE2, CDC20, CDK1, CDK2, CDK4, CHD4, CHEK1, CREB1, CREB3L4, DDB1, DLG1, DNAJA3, EIF2AK2, GTF2H3, GTF2H4, HDAC2, HDAC3, HDAC6, HDAC7, HDAC8, HIST1H4C, HNRNPK, HRAS, IRF3, IRF7, KAT2A, LTBR, MAD1L1, MAPK3, MAPKAPK2, MDM2, MRPS18B, NFKB1, NFKB2, NRAS, PIK3CD, POLB, PRKACA, RAC1, RANBP1, RBL1, RBPJ, REL, SCRIB, SKP2, SND1, SNW1,…
GO:0004144	Endocytosis	KEGG_10.02.2016	1.3e-06	0.00029	3.5376	31.6602	82	[ADRB2, ADRBK1, ADRBK2, AGAP2, AGAP3, AP2A2, AP2S1, ARAP1, ARAP3, ARF1, ARF5, ARFGAP1, ARFGAP2, ARPC1A, ARPC1B, ARPC2, ARPC3, ARPC4, ARPC5L, ARRB1, ARRB2, ASAP1, BIN1, CAPZB, CAV2, CHMP2A, CHMP4A, CHMP4B, CHMP6, CHMP7, CLTA, CLTB, CXCR1, DNM1, DNM2, EHD1, EPN1, EPN3, ERBB3, FGFR4, GIT1, GRK6, HGS, HRAS, HSPA1A, HSPA1B, HSPA6, HSPA8, LDLR, LDLRAP1, MDM2, MVB12A, NEDD4L, PARD3, PARD6A, PIP5KL1, PRK…
GO:0004080	Neuroactive ligand-receptor interaction	KEGG_10.02.2016	1.3e-06	0.00029	3.5376	8.66426	24	[ADORA1, ADORA2A, ADRB2, BDKRB1, BDKRB2, CHRNA3, CHRNA5, CHRNB1, CHRNE, CHRNG, DRD2, F2RL3, GLP1R, GRIN1, LPAR2, LTB4R, P2RX6, P2RY11, P2RY2, PARD3, PRSS3, TBXA2R, THRA, TSPO]

## Sheet: Downreg 3a3l vs untrans
GOID	GOTerm	Ontology Source	Term PValue	Term PValue Corrected with Bonferroni step down	Term PValue Corrected with Bonferroni step down -log(pvalue)	% Associated Genes	Nr. Genes	Associated Genes Found
GO:0003010	Ribosome	KEGG_10.02.2016	2e-45	4.9e-43	42.3098	70.8029	97	[FAU, MRPL1, MRPL11, MRPL12, MRPL13, MRPL14, MRPL15, MRPL2, MRPL20, MRPL21, MRPL22, MRPL23, MRPL24, MRPL27, MRPL28, MRPL32, MRPL33, MRPL35, MRPL36, MRPL4, MRPL9, MRPS10, MRPS11, MRPS12, MRPS15, MRPS16, MRPS17, MRPS18A, MRPS18C, MRPS2, MRPS5, MRPS6, MRPS7, MRPS9, RPL10A, RPL11, RPL13, RPL13A, RPL14, RPL15, RPL18, RPL22, RPL22L1, RPL23, RPL23A, RPL24, RPL26, RPL27, RPL27A, RPL28, RPL29, RPL3, RPL30…
GO:0003040	Spliceosome	KEGG_10.02.2016	2.8e-40	6.8e-38	37.1675	67.9104	91	[ACIN1, ALYREF, AQR, BUD31, CCDC12, CDC40, CDC5L, CRNKL1, CTNNBL1, CWC15, DDX23, DDX39B, DDX46, DHX15, DHX16, DHX38, EFTUD2, HNRNPA1, HNRNPK, HNRNPM, HSPA1A, HSPA1B, HSPA6, HSPA8, ISY1, LSM2, LSM3, LSM4, LSM5, LSM6, LSM7, MAGOH, MAGOHB, NCBP1, PHF5A, PLRG1, PPIE, PPIH, PPIL1, PQBP1, PRPF19, PRPF3, PRPF31, PRPF38B, PRPF40A, PRPF6, PUF60, RBM17, RBM25, RBM8A, RBMX, RP9, SART1, SF3A2, SF3A3, SF3B2, …
GO:0003013	RNA transport	KEGG_10.02.2016	3.1e-22	7.5e-20	19.1249	48.2558	83	[AAAS, ACIN1, ALYREF, CLNS1A, CYFIP2, DDX39B, EIF1, EIF1AX, EIF2B1, EIF2B3, EIF2B4, EIF2B5, EIF2S2, EIF2S3, EIF3A, EIF3B, EIF3D, EIF3E, EIF3G, EIF3I, EIF3J, EIF4A1, EIF4E, EIF4E2, EIF4EBP1, EIF4EBP3, EIF4G1, EIF5, EIF5B, ELAC2, FXR2, GEMIN6, GEMIN7, GEMIN8, KPNB1, MAGOH, MAGOHB, NCBP1, NUP160, NUP188, NUP205, NUP214, NUP37, NUP43, NUP62, NUP85, NXF1, NXT1, PABPC1, PABPC1L, PABPC4, PHAX, PNN, POM1…
GO:0005016	Huntington's disease	KEGG_10.02.2016	9.5e-21	2.2e-18	17.6576	45.0777	87	[AP2A2, AP2M1, AP2S1, ATP5B, ATP5D, ATP5E, ATP5G1, ATP5J, ATP5O, BAX, CASP3, CASP8, CLTA, CLTB, CLTC, CLTCL1, COX4I1, COX6B1, COX7A1, CREB3, CYCS, DCTN1, DNAH11, DNALI1, GNAQ, GPX1, GRIN1, HAP1, HDAC2, HIP1, NDUFA1, NDUFA10, NDUFA11, NDUFA12, NDUFA13, NDUFA2, NDUFA3, NDUFA4, NDUFA5, NDUFA6, NDUFA8, NDUFA9, NDUFB1, NDUFB10, NDUFB11, NDUFB2, NDUFB7, NDUFB8, NDUFB9, NDUFC2, NDUFC2-KCTD14, NDUFS2, ND…
GO:0003050	Proteasome	KEGG_10.02.2016	1.1e-18	2.6e-16	15.585	77.2727	34	[POMP, PSMA1, PSMA2, PSMA3, PSMA4, PSMA5, PSMA6, PSMA7, PSMB1, PSMB10, PSMB2, PSMB4, PSMB5, PSMB6, PSMB7, PSMC3, PSMC4, PSMC5, PSMC6, PSMD1, PSMD11, PSMD13, PSMD14, PSMD2, PSMD3, PSMD4, PSMD6, PSMD7, PSMD8, PSME1, PSME2, PSME4, PSMF1, SHFM1]
GO:0004141	Protein processing in endoplasmic reticulum	KEGG_10.02.2016	1.4e-17	3.3e-15	14.4815	44.3787	75	[ATF4, BAG1, BAK1, BAX, BCAP31, CALR, CAPN1, CAPN2, CUL1, DAD1, DDIT3, DERL1, DERL2, DNAJA1, DNAJB11, DNAJB12, DNAJB2, DNAJC1, EIF2AK1, EIF2AK2, EIF2AK4, ERP29, HERPUD1, HSP90AA1, HSP90AB1, HSP90B1, HSPA1A, HSPA1B, HSPA6, HSPA8, HSPBP1, HSPH1, LMAN2, MAN1A2, MAN1B1, MAP2K7, NPLOC4, NSFL1C, OS9, P4HB, PDIA3, PPP1R15A, PREB, RBX1, RNF185, RPN1, RPN2, RRBP1, SAR1A, SEC24C, SEC61A1, SEC61B, SEC61G, S…
GO:0000240	Pyrimidine metabolism	KEGG_10.02.2016	1.9e-16	4.5e-14	13.3468	51.4286	54	[CAD, CDA, CTPS1, DCTPP1, DHODH, DTYMK, DUT, ENTPD1, ENTPD6, ITPA, NME1, NME1-NME2, NME2, NME6, NME7, NT5C3B, NUDT2, PNPT1, POLA2, POLD1, POLD2, POLD3, POLE, POLE2, POLE3, POLE4, POLR1C, POLR1E, POLR2C, POLR2D, POLR2E, POLR2F, POLR2G, POLR2H, POLR2I, POLR2J, POLR2J3, POLR2L, POLR3A, POLR3F, POLR3G, POLR3H, POLR3K, RRM1, RRM2, TK1, TWISTNB, TXNRD1, TXNRD2, TYMS, UCK1, UCK2, UMPS, UPP1]
GO:0000190	Oxidative phosphorylation	KEGG_10.02.2016	5.1e-16	1.2e-13	12.9208	46.6165	62	[ATP5B, ATP5D, ATP5E, ATP5G1, ATP5I, ATP5J, ATP5J2, ATP5L, ATP5O, ATP6V0A1, ATP6V0B, ATP6V0C, ATP6V0D1, ATP6V0E1, ATP6V0E2, ATP6V1C2, ATP6V1D, ATP6V1E1, ATP6V1E2, ATP6V1H, COX17, COX4I1, COX6B1, COX7A1, ND3, NDUFA1, NDUFA10, NDUFA11, NDUFA12, NDUFA13, NDUFA2, NDUFA3, NDUFA4, NDUFA5, NDUFA6, NDUFA8, NDUFA9, NDUFB1, NDUFB10, NDUFB11, NDUFB2, NDUFB7, NDUFB8, NDUFB9, NDUFC2, NDUFC2-KCTD14, NDUFS2, ND…
GO:0005012	Parkinson's disease	KEGG_10.02.2016	1.3e-15	3.2e-13	12.4949	45.0704	64	[ADORA2A, ATP5B, ATP5D, ATP5E, ATP5G1, ATP5J, ATP5O, CASP3, COX4I1, COX6B1, COX7A1, CYCS, ND3, NDUFA1, NDUFA10, NDUFA11, NDUFA12, NDUFA13, NDUFA2, NDUFA3, NDUFA4, NDUFA5, NDUFA6, NDUFA8, NDUFA9, NDUFB1, NDUFB10, NDUFB11, NDUFB2, NDUFB7, NDUFB8, NDUFB9, NDUFC2, NDUFC2-KCTD14, NDUFS2, NDUFS3, NDUFS5, NDUFS6, NDUFS7, NDUFS8, NDUFV1, NDUFV2, NDUFV3, PARK7, PINK1, PPIF, SDHA, SDHC, SLC25A4, SLC25A5, T…
GO:0004932	Non-alcoholic fatty liver disease (NAFLD)	KEGG_10.02.2016	3.1e-15	7.4e-13	12.1308	43.7086	66	[AKT1, AKT2, ATF4, BAX, CASP3, CASP8, CDC42, COX4I1, COX6B1, COX7A1, CXCL8, CYCS, DDIT3, GSK3A, GSK3B, IL1B, IL6, IL6R, JUN, MAP3K11, MLX, MLXIP, NDUFA1, NDUFA10, NDUFA11, NDUFA12, NDUFA13, NDUFA2, NDUFA3, NDUFA4, NDUFA5, NDUFA6, NDUFA8, NDUFA9, NDUFB1, NDUFB10, NDUFB11, NDUFB2, NDUFB7, NDUFB8, NDUFB9, NDUFC2, NDUFC2-KCTD14, NDUFS2, NDUFS3, NDUFS5, NDUFS6, NDUFS7, NDUFS8, NDUFV1, NDUFV2, NDUFV3, …
GO:0005010	Alzheimer's disease	KEGG_10.02.2016	1.6e-13	3.7e-11	10.4318	40.4762	68	[APBB1, APH1B, ATP5B, ATP5D, ATP5E, ATP5G1, ATP5J, ATP5O, BAD, CACNA1C, CALM1, CALM2, CALML3, CAPN1, CAPN2, CASP3, CASP8, CDK5, COX4I1, COX6B1, COX7A1, CYCS, FADD, GNAQ, GRIN1, GSK3B, HSD17B10, IL1B, NDUFA1, NDUFA10, NDUFA11, NDUFA12, NDUFA13, NDUFA2, NDUFA3, NDUFA4, NDUFA5, NDUFA6, NDUFA8, NDUFA9, NDUFB1, NDUFB10, NDUFB11, NDUFB2, NDUFB7, NDUFB8, NDUFB9, NDUFC2, NDUFC2-KCTD14, NDUFS2, NDUFS3, ND…
GO:0005169	Epstein-Barr virus infection	KEGG_10.02.2016	1.9e-13	4.4e-11	10.3565	38.1188	77	[AKAP8L, AKT1, AKT2, CDK1, CSNK2B, EIF2AK1, EIF2AK2, EIF2AK4, ENTPD1, GSK3B, HDAC2, HLA-DPA1, HLA-DPB1, HSPA1A, HSPA1B, HSPA6, HSPA8, ICAM1, IRAK1, IRF3, JUN, MAP2K3, MAP2K7, MAP3K14, MAPK12, MAPK13, MDM2, NCOR2, NFKB2, NFKBIB, NFKBIE, NUP214, PIK3CD, POLR1C, POLR2C, POLR2D, POLR2E, POLR2F, POLR2G, POLR2H, POLR2I, POLR2J, POLR2J3, POLR2L, POLR3A, POLR3F, POLR3G, POLR3H, POLR3K, PSMC3, PSMC4, PSMC…
GO:0003008	Ribosome biogenesis in eukaryotes	KEGG_10.02.2016	7.2e-13	1.6e-10	9.79588	49.4382	44	[BMS1, CSNK2B, DKC1, DROSHA, EFL1, EIF6, EMG1, FBL, GAR1, GNL2, GNL3, GNL3L, GTPBP4, IMP3, IMP4, MDN1, MPHOSPH10, NAT10, NHP2, NOL6, NOP56, NOP58, NVL, NXF1, NXT1, POP1, POP4, POP5, POP7, PWP2, RAN, RBM28, REXO1, REXO2, RIOK1, RPP25, RPP30, RRP7A, SNU13, TBL3, TCOF1, UTP14A, UTP14C, WDR43]
GO:0004110	Cell cycle	KEGG_10.02.2016	1.2e-12	2.9e-10	9.5376	43.5484	54	[ANAPC11, ANAPC2, ANAPC4, ANAPC5, ANAPC7, ATM, CCNB1, CCNB2, CCND1, CCND3, CCNE1, CCNE2, CDC14B, CDC16, CDC20, CDC25A, CDC45, CDC6, CDK1, CDK4, CDKN2C, CHEK1, CUL1, E2F1, E2F2, FZR1, GADD45B, GSK3B, HDAC2, MAD1L1, MAD2L2, MCM3, MCM4, MCM5, MCM7, MDM2, ORC1, ORC6, PKMYT1, PLK1, PTTG1, RBL1, RBX1, SFN, SKP1, SMC3, STAG1, STAG2, TFDP1, TFDP2, TGFB2, YWHAB, YWHAH, ZBTB17]
GO:0003015	mRNA surveillance pathway	KEGG_10.02.2016	1.9e-12	4.4e-10	9.35655	48.3517	44	[ACIN1, ALYREF, BCL2L2-PABPN1, CPSF1, CPSF3, CPSF4, CPSF6, CSTF1, DAZAP1, DDX39B, FIP1L1, HBS1L, MAGOH, MAGOHB, NCBP1, NXF1, NXT1, PABPC1, PABPC1L, PABPC4, PABPN1, PNN, PPP1CA, PPP2R1A, PPP2R2A, PPP2R2D, PPP2R3A, PPP2R5D, PYM1, RBM8A, RNMT, RNPS1, SAP18, SMG5, SMG6, SMG7, SRRM1, SSU72, SYMPK, UPF2, UPF3A, UPF3B, WDR33, WDR82]
GO:0003018	RNA degradation	KEGG_10.02.2016	5.5e-12	1.2e-09	8.92082	50.6493	39	[CNOT10, CNOT2, CNOT3, DCP1A, DCPS, DHX36, DIS3, DIS3L, EDC3, EDC4, ENO1, EXOSC1, EXOSC10, EXOSC2, EXOSC4, EXOSC6, EXOSC7, EXOSC8, EXOSC9, HSPA9, LSM1, LSM2, LSM3, LSM4, LSM5, LSM6, LSM7, MPHOSPH6, NUDT16, PABPC1, PABPC1L, PABPC4, PAPD5, PARN, PFKP, PNPT1, SKIV2L, SKIV2L2, TTC37]
GO:0003030	DNA replication	KEGG_10.02.2016	2.2e-09	5.1e-07	6.29243	61.1111	22	[FEN1, LIG1, MCM3, MCM4, MCM5, MCM7, POLA2, POLD1, POLD2, POLD3, POLE, POLE2, POLE3, POLE4, RFC2, RFC4, RFC5, RNASEH1, RNASEH2A, RNASEH2C, RPA2, SSBP1]
GO:0004120	Ubiquitin mediated proteolysis	KEGG_10.02.2016	4.8e-09	1.1e-06	5.95861	37.2263	51	[ANAPC11, ANAPC2, ANAPC4, ANAPC5, ANAPC7, BIRC3, BRCA1, CDC16, CDC20, CDC34, CUL1, CUL3, CUL4A, DDB1, DDB2, FBXW7, FZR1, HUWE1, MDM2, MGRN1, NEDD4L, PIAS4, PPIL2, PRPF19, RBX1, RFWD2, RHOBTB2, RNF7, SAE1, SKP1, SMURF2, STUB1, SYVN1, TCEB1, UBA1, UBE2B, UBE2C, UBE2D3, UBE2D4, UBE2F, UBE2G2, UBE2I, UBE2J1, UBE2J2, UBE2L3, UBE2M, UBE2S, UBE3A, UBR5, WWP2, XIAP]
GO:0004144	Endocytosis	KEGG_10.02.2016	4.8e-09	1.1e-06	5.95861	31.2741	81	[ADRBK1, ADRBK2, AGAP3, AP2A2, AP2M1, AP2S1, ARAP1, ARAP3, ARFGAP1, ARFGAP2, ARPC1A, ARPC1B, ARPC2, ARPC3, ARPC4, ARPC5L, ARRB1, ARRB2, ASAP1, BIN1, CAPZB, CAV2, CDC42, CHMP3, CHMP4A, CHMP4B, CHMP6, CHMP7, CLTA, CLTB, CLTC, CLTCL1, CXCR1, CYTH2, DNM1, DNM2, EHD1, EHD3, EPN1, EPN3, FOLR3, GIT1, GRK6, HGS, HRAS, HSPA1A, HSPA1B, HSPA6, HSPA8, KIAA1033, LDLR, MDM2, NEDD4L, PARD3, PARD6A, PARD6G, PRKC…
GO:0005166	HTLV-I infection	KEGG_10.02.2016	7.9e-09	1.7e-06	5.76955	31.0078	80	[ADCY1, ADCY3, AKT1, AKT2, ANAPC11, ANAPC2, ANAPC4, ANAPC5, ANAPC7, ATF4, ATM, BAX, BCL2L1, CALR, CCNB2, CCND1, CCND3, CDC16, CDC20, CDK4, CDKN2C, CHEK1, CRTC1, CRTC2, CSF2, DLG1, DVL3, E2F1, E2F2, FDPS, FOSL1, FZD3, FZD9, GPS2, GSK3B, HLA-DPA1, HLA-DPB1, HRAS, ICAM1, IL1R2, IL6, JUN, KAT5, LTBR, MAP3K14, MAP3K3, MYBL2, NFATC3, NFKB2, NRAS, PDGFA, PDGFB, PIK3CD, POLB, POLD1, POLD2, POLD3, POLE, P…
GO:0005203	Viral carcinogenesis	KEGG_10.02.2016	3.5e-08	7.9e-06	5.10237	32.1951	66	[ACTN1, ACTN4, ATF4, ATP6V0D1, BAD, BAK1, BAX, CASP3, CASP8, CCND1, CCND3, CCNE1, CCNE2, CDC20, CDC42, CDK1, CDK4, CHD4, CHEK1, CREB3, DDB1, DLG1, EIF2AK2, GRB2, GTF2A2, GTF2H3, GTF2H4, HDAC2, HDAC3, HDAC6, HDAC7, HIST1H4C, HNRNPK, HRAS, IRF3, JUN, LTBR, MAD1L1, MAPKAPK2, MDM2, MRPS18B, NFKB2, NRAS, PIK3CD, PKM, POLB, PXN, RAC1, RANBP1, RBL1, RBPJ, REL, RELA, SCRIB, SND1, SNW1, SRF, STAT3, TRAF2,…
GO:0003410	Base excision repair	KEGG_10.02.2016	1.1e-07	2.4e-05	4.61979	57.5758	19	[APEX2, FEN1, HMGB1, LIG1, MUTYH, NTHL1, OGG1, PARP1, POLB, POLD1, POLD2, POLD3, POLE, POLE2, POLE3, POLE4, POLL, SMUG1, TDG]
GO:0004080	Neuroactive ligand-receptor interaction	KEGG_10.02.2016	1.8e-07	4.1e-05	4.38722	6.13718	17	[ADORA1, ADORA2A, ADRA1B, CHRNA10, CHRNB1, CHRNE, CHRNG, F2RL3, GRIN1, GRIN3B, LPAR2, OXTR, P2RX6, P2RY11, PARD3, PRSS3, TBXA2R]
GO:0003460	Fanconi anemia pathway	KEGG_10.02.2016	2.1e-07	4.7e-05	4.3279	47.1698	25	[APITD1, ATRIP, BLM, BRCA1, BRCA2, EME1, ERCC1, ERCC4, FAAP100, FAAP24, FANCA, FANCC, FANCG, FANCI, HES1, MUS81, RAD51, RAD51C, REV1, RPA2, STRA13, TELO2, TOP3A, UBE2T, USP1]
GO:0003420	Nucleotide excision repair	KEGG_10.02.2016	2.8e-07	6.2e-05	4.20761	48.9362	23	[CUL4A, DDB1, DDB2, ERCC1, ERCC2, ERCC3, ERCC4, ERCC5, GTF2H3, GTF2H4, LIG1, POLD1, POLD2, POLD3, POLE, POLE2, POLE3, POLE4, RBX1, RFC2, RFC4, RFC5, RPA2]
GO:0003020	RNA polymerase	KEGG_10.02.2016	3.9e-07	8.5e-05	4.07058	56.25	18	[POLR1C, POLR1E, POLR2C, POLR2D, POLR2E, POLR2F, POLR2G, POLR2H, POLR2I, POLR2J, POLR2J3, POLR2L, POLR3A, POLR3F, POLR3G, POLR3H, POLR3K, TWISTNB]
GO:0005132	Salmonella infection	KEGG_10.02.2016	4.7e-07	0.0001	4	39.5349	34	[ACTB, ARPC1A, ARPC1B, ARPC2, ARPC3, ARPC4, ARPC5L, CDC42, CSF2, CXCL1, CXCL8, DYNC1H1, DYNC1I2, DYNC2H1, FLNA, FLNB, FLNC, IL1B, IL6, JUN, KLC1, KLC2, MAPK12, MAPK13, MYH10, PFN1, PKN1, PYCARD, RAC1, RELA, RHOG, RILP, ROCK1, ROCK2]
GO:0000230	Purine metabolism	KEGG_10.02.2016	1.7e-06	0.00037	3.4318	31.25	55	[ADCY1, ADCY3, ADK, ADSL, AK1, AK5, AMPD2, ATIC, ENTPD1, ENTPD6, GMPR, GMPR2, GUK1, IMPDH1, IMPDH2, ITPA, NME1, NME1-NME2, NME2, NME6, NME7, NT5C3B, NUDT16, NUDT2, PDE1C, PKM, PNPT1, POLA2, POLD1, POLD2, POLD3, POLE, POLE2, POLE3, POLE4, POLR1C, POLR1E, POLR2C, POLR2D, POLR2E, POLR2F, POLR2G, POLR2H, POLR2I, POLR2J, POLR2J3, POLR2L, POLR3A, POLR3F, POLR3G, POLR3H, POLR3K, RRM1, RRM2, TWISTNB]
GO:0004115	p53 signaling pathway	KEGG_10.02.2016	1.8e-06	0.0004	3.39794	40.5797	28	[ATM, BAX, CASP3, CASP8, CCNB1, CCNB2, CCND1, CCND3, CCNE1, CCNE2, CD82, CDK1, CDK4, CHEK1, CYCS, DDB2, EI24, GADD45B, GTSE1, MDM2, PIDD1, RFWD2, RRM2, SFN, SHISA5, TP53I3, TSC2, ZMAT3]
GO:0003440	Homologous recombination	KEGG_10.02.2016	2.4e-06	0.00053	3.27572	55.1724	16	[BLM, BRCA2, EME1, MUS81, POLD1, POLD2, POLD3, RAD51, RAD51C, RAD54L, RPA2, SHFM1, SSBP1, TOP3A, XRCC2, XRCC3]

## Sheet: Upreg 3a3lΔ vs untrans
GOID	GOTerm	Ontology Source	Term PValue	Term PValue Corrected with Bonferroni step down	Term PValue Corrected with Bonferroni step down -log(pvalue)	% Associated Genes	Nr. Genes	Associated Genes Found
GO:0004510	Focal adhesion	KEGG_10.02.2016	8.5e-27	2e-24	23.699	42.0792	85	[ACTN1, ACTN4, AKT2, AKT3, BIRC2, CAPN2, CAV1, CAV2, CCND1, CCND2, COL4A1, COL4A5, COL4A6, COL6A1, COL6A2, COMP, CTNNB1, DIAPH1, EGF, EGFR, ERBB2, FLNA, FLNB, FN1, FYN, IGF1R, ITGA2, ITGA3, ITGA4, ITGA5, ITGA6, ITGAV, ITGB1, ITGB3, ITGB5, ITGB6, ITGB8, LAMA1, LAMA3, LAMA5, LAMB1, LAMB2, LAMB3, LAMC1, LAMC2, MAP2K1, MAPK1, MAPK10, MAPK3, MET, MYL7, MYLK, PAK1, PDGFC, PDGFD, PGF, PIK3R1, PIK3R2, PI…
GO:0004142	Lysosome	KEGG_10.02.2016	2.7e-23	6.5e-21	20.1871	48.7805	60	[ABCA2, ACP2, ACP5, AGA, AP1B1, AP1G1, AP1G2, AP3B2, AP3M1, ARSA, ASAH1, ATP6AP1, ATP6V0A1, ATP6V0D1, CD164, CLN5, CLTC, CTSA, CTSB, CTSC, CTSD, CTSF, CTSH, CTSO, CTSV, CTSZ, ENTPD4, GAA, GALNS, GBA, GGA3, GLB1, GM2A, GNPTAB, GNPTG, GNS, HEXB, HGSNAT, IDS, IDUA, IGF2R, LAMP1, LAMP2, LAPTM4A, LGMN, LIPA, LITAF, M6PR, MAN2B1, MANBA, NPC1, PLA2G15, PSAP, SCARB2, SLC11A2, SLC17A5, SMPD1, SORT1, SUMF1…
GO:0005200	Pathways in cancer	KEGG_10.02.2016	1.2e-22	2.9e-20	19.5376	30.4786	121	[ABL1, ADCY6, ADCY7, AKT2, AKT3, APC, APC2, ARNT, BCR, BIRC2, BMP2, CASP3, CASP8, CBLB, CCDC6, CCND1, CDH1, CDK6, CDKN1A, CDKN2A, CDKN2B, COL4A1, COL4A5, COL4A6, CSF1R, CTNNA1, CTNNB1, DAPK1, DVL3, EDNRA, EGF, EGFR, EGLN1, EGLN3, EP300, EPAS1, ERBB2, FAS, FGF11, FGFR3, FN1, FOS, FZD1, FZD6, FZD8, GLI3, GNA12, GNA13, GNAI1, GNAS, GNB1, GNB4, GNB5, HDAC1, HDAC2, HIF1A, HSP90B1, IGF1R, IKBKB, ITGA2,…
GO:0005205	Proteoglycans in cancer	KEGG_10.02.2016	2.2e-22	5.4e-20	19.2676	38.9163	79	[AKT2, AKT3, ANK2, ANK3, CAMK2D, CASP3, CAV1, CAV2, CBLB, CCND1, CD44, CDKN1A, CTNNB1, CTTN, DDX5, DROSHA, EGFR, ERBB2, EZR, FAS, FLNA, FLNB, FN1, FRS2, FZD1, FZD6, FZD8, GPC1, HBEGF, HIF1A, HSPG2, IGF1R, IQGAP1, ITGA2, ITGA5, ITGAV, ITGB1, ITGB3, ITGB5, ITPR1, MAP2K1, MAPK1, MAPK11, MAPK14, MAPK3, MDM2, MET, MMP2, MRAS, MTOR, MYC, PAK1, PDCD4, PIK3R1, PIK3R2, PIK3R3, PLCG1, PLCG2, PPP1CB, PTK2, …
GO:0004144	Endocytosis	KEGG_10.02.2016	1.5e-19	3.5e-17	16.4559	33.5907	87	[ACAP2, ACAP3, AP2A2, AP2M1, ARAP1, ARF1, ARF3, ARFGAP1, ARFGAP3, ARFGEF1, ARPC2, ARPC5, ASAP2, ASAP3, CAPZA1, CAPZA2, CAPZB, CAV1, CAV2, CBLB, CHMP1B, CLTC, CSF1R, CYTH3, DAB2, EGF, EGFR, EHD2, EPN2, EPS15, FGFR3, GIT2, HLA-A, HLA-B, HLA-C, HLA-E, HLA-F, HSPA8, IGF1R, IGF2R, IQSEC1, IQSEC2, IST1, ITCH, KIAA0196, LDLR, MDM2, MET, PARD6G, PDCD6IP, PIP5K1A, PIP5K1C, PLD1, PML, PRKCI, PRKCZ, PSD3, R…
GO:0004141	Protein processing in endoplasmic reticulum	KEGG_10.02.2016	1.2e-17	2.9e-15	14.5376	37.8698	64	[ATF6B, BAK1, CANX, CAPN1, CAPN2, CKAP4, CRYAB, DDOST, DNAJB1, DNAJB2, EDEM1, EDEM3, EIF2AK3, ERN1, ERO1A, FBXO2, GANAB, HSP90B1, HSPA4L, HSPA8, MAN1A1, MAN1B1, MAP3K5, MAPK10, MARCH6, MBTPS2, MOGS, NFE2L2, NPLOC4, OS9, P4HB, PDIA3, PLAA, RAD23B, RNF185, RPN1, RPN2, RRBP1, SEC23A, SEC24A, SEC24B, SEC24C, SEC24D, SEC31A, SEC61A1, SEC61A2, SEC63, SEL1L, SSR1, STT3A, STT3B, SYVN1, TRAM1, TUSC3, TXND…
GO:0004151	PI3K-Akt signaling pathway	KEGG_10.02.2016	6.2e-17	1.4e-14	13.8539	29.0323	99	[AKT2, AKT3, ATF6B, CCND1, CCND2, CDK6, CDKN1A, COL4A1, COL4A5, COL4A6, COL6A1, COL6A2, COMP, CSF1, CSF1R, EGF, EGFR, FGF11, FGFR3, FN1, GNB1, GNB4, GNB5, GYS1, HSP90B1, IFNAR1, IGF1R, IKBKB, IL6R, IRS1, ITGA2, ITGA3, ITGA4, ITGA5, ITGA6, ITGAV, ITGB1, ITGB3, ITGB5, ITGB6, ITGB8, JAK1, JAK3, KITLG, LAMA1, LAMA3, LAMA5, LAMB1, LAMB2, LAMB3, LAMC1, LAMC2, LPAR1, MAP2K1, MAPK1, MAPK3, MCL1, MDM2, ME…
GO:0004810	Regulation of actin cytoskeleton	KEGG_10.02.2016	2e-16	4.7e-14	13.3279	33.6449	72	[ACTN1, ACTN4, APC, APC2, ARHGEF4, ARHGEF7, ARPC2, ARPC5, DIAPH1, EGF, EGFR, ENAH, EZR, FGF11, FGFR3, FN1, GNA12, GNA13, GSN, IQGAP1, ITGA2, ITGA3, ITGA4, ITGA5, ITGA6, ITGAV, ITGB1, ITGB2, ITGB3, ITGB5, ITGB6, ITGB8, LIMK1, LIMK2, MAP2K1, MAPK1, MAPK3, MRAS, MYH14, MYH9, MYL7, MYLK, NCKAP1, PAK1, PDGFC, PDGFD, PFN2, PIK3R1, PIK3R2, PIK3R3, PIKFYVE, PIP4K2C, PIP5K1A, PIP5K1C, PPP1CB, PTK2, PXN, R…
GO:0004066	HIF-1 signaling pathway	KEGG_10.02.2016	9.5e-15	2.2e-12	11.6576	42.7184	44	[AKT2, AKT3, ARNT, CAMK2D, CDKN1A, EGF, EGFR, EGLN1, EGLN3, EP300, ERBB2, GAPDH, HIF1A, HK1, HK2, IFNGR1, IFNGR2, IGF1R, IL6R, LDHA, LTBR, MAP2K1, MAPK1, MAPK3, MKNK1, MKNK2, MTOR, NFKB1, PDK1, PFKFB3, PFKL, PGK1, PIK3R1, PIK3R2, PIK3R3, PLCG1, PLCG2, RELA, SERPINE1, SLC2A1, STAT3, TFRC, TLR4, VEGFA]
GO:0004919	Thyroid hormone signaling pathway	KEGG_10.02.2016	2.9e-14	6.7e-12	11.1739	39.8305	47	[AKT2, AKT3, ATP1A1, ATP1B1, ATP1B3, ATP2A2, CCND1, CTNNB1, EP300, HDAC1, HDAC2, HDAC3, HIF1A, ITGAV, ITGB3, KAT2B, MAP2K1, MAPK1, MAPK3, MDM2, MED12, MED13L, MTOR, MYC, NCOA2, NCOA3, NOTCH1, NOTCH2, NOTCH3, NOTCH4, PFKP, PIK3R1, PIK3R2, PIK3R3, PLCD1, PLCD3, PLCG1, PLCG2, RAF1, RCAN1, RXRB, SLC2A1, SLC9A1, SRC, STAT1, TP53, TSC2]
GO:0005203	Viral carcinogenesis	KEGG_10.02.2016	4.2e-14	9.7e-12	11.0132	32.1951	66	[ACTN1, ACTN4, ATF6B, ATP6V0D1, BAK1, C3, CASP3, CASP8, CCND1, CCND2, CDK6, CDKN1A, CDKN2A, CDKN2B, CHD4, DDB1, DDX3X, DLG1, EGR2, EGR3, EP300, GSN, HDAC1, HDAC10, HDAC11, HDAC2, HDAC3, HDAC5, HDAC9, HIST1H2BC, HIST1H2BD, HIST1H2BK, HIST1H4H, HIST2H2BE, HLA-A, HLA-B, HLA-C, HLA-E, HLA-F, IL6ST, IRF9, JAK1, JAK3, KAT2B, LTBR, MAPK1, MAPK3, MDM2, NFKB1, PIK3R1, PIK3R2, PIK3R3, PXN, RBL2, RELA, RHOA…
GO:0004071	Sphingolipid signaling pathway	KEGG_10.02.2016	6.1e-14	1.4e-11	10.8539	39.1667	47	[ABCC1, AKT2, AKT3, ASAH1, CERS2, CERS4, CERS5, CTSD, DEGS1, FYN, GNA12, GNA13, GNAI1, MAP2K1, MAP3K5, MAPK1, MAPK10, MAPK11, MAPK14, MAPK3, NFKB1, PIK3R1, PIK3R2, PIK3R3, PLD1, PPP2CB, PPP2R1A, PPP2R2A, PPP2R2B, PPP2R5B, PPP2R5C, PPP2R5E, PRKCZ, RAC2, RAF1, RELA, RHOA, S1PR3, S1PR5, SGMS1, SGPL1, SGPP1, SGPP2, SMPD1, SPTLC1, TNFRSF1A, TP53]
GO:0005164	Influenza A	KEGG_10.02.2016	3.7e-13	8.6e-11	10.0655	33.1429	58	[ADAR, AGFG1, AKT2, AKT3, BCL2L2-PABPN1, CASP1, DNAJB1, EIF2AK3, EP300, FAS, FURIN, HLA-DMA, HSPA8, ICAM1, IFIH1, IFNAR1, IFNGR1, IFNGR2, IKBKB, IRF9, IVNS1ABP, JAK1, KPNA1, MAP2K1, MAPK1, MAPK10, MAPK11, MAPK14, MAPK3, MAVS, MX1, MYD88, NFKB1, NLRX1, NXF1, OAS1, OAS2, OAS3, PIK3R1, PIK3R2, PIK3R3, PML, RAF1, RELA, RNASEL, RSAD2, STAT1, STAT2, TLR3, TLR4, TMPRSS2, TNFRSF10B, TNFRSF1A, TNFSF10, TR…
GO:0004145	Phagosome	KEGG_10.02.2016	7.3e-13	1.6e-10	9.79588	34.4156	53	[ATP6AP1, ATP6V0A1, ATP6V0D1, ATP6V0E1, ATP6V1A, ATP6V1B2, ATP6V1G1, C1R, C3, CANX, COMP, DYNC1H1, DYNC1LI2, HLA-A, HLA-B, HLA-C, HLA-DMA, HLA-E, HLA-F, ITGA2, ITGA5, ITGAV, ITGB1, ITGB2, ITGB3, ITGB5, LAMP1, LAMP2, M6PR, MRC2, PIKFYVE, PLA2R1, RAB5A, RAB5B, RAB5C, RAB7A, SCARB1, SEC61A1, SEC61A2, STX12, TAP1, TFRC, THBS1, THBS2, THBS3, TLR2, TLR4, TUBA1A, TUBA1C, TUBA4A, TUBB2A, TUBB3, VAMP3]
GO:0004520	Adherens junction	KEGG_10.02.2016	8.2e-13	1.8e-10	9.74473	45.9459	34	[ACTN1, ACTN4, CDH1, CTNNA1, CTNNB1, CTNND1, EGFR, EP300, ERBB2, FARP2, FYN, IGF1R, IQGAP1, MAP3K7, MAPK1, MAPK3, MET, MLLT4, PTPN1, PTPRF, PTPRM, PVRL1, PVRL4, RAC2, RHOA, SNAI2, SORBS1, SRC, TCF7, TGFBR2, VCL, WASF2, WASF3, WASL]
GO:0005160	Hepatitis C	KEGG_10.02.2016	1.2e-12	2.7e-10	9.56864	36.0902	48	[AKT2, AKT3, CD81, CDKN1A, CLDN1, CLDN19, CLDN3, CLDN8, EGF, EGFR, EIF2AK3, IFIT1, IFNAR1, IKBKB, IRF9, JAK1, LDLR, MAPK1, MAPK10, MAPK11, MAPK14, MAPK3, MAVS, NFKB1, OAS1, OAS2, OAS3, PIK3R1, PIK3R2, PIK3R3, PPP2CB, PPP2R1A, PPP2R2A, PPP2R2B, RAF1, RELA, RIPK1, RNASEL, SCARB1, SOS1, SOS2, STAT1, STAT2, STAT3, TLR3, TNFRSF1A, TP53, TYK2]
GO:0004360	Axon guidance	KEGG_10.02.2016	3.1e-12	6.9e-10	9.16115	36.2205	46	[ABL1, ABLIM1, ABLIM2, ABLIM3, EPHA3, EPHA4, EPHB2, EPHB3, EPHB4, FYN, GNAI1, ITGB1, L1CAM, LIMK1, LIMK2, MAPK1, MAPK3, MET, NCK1, NCK2, NTN1, NTN4, NTNG2, PAK1, PLXNA1, PLXNA3, PLXNB1, PLXNB2, PLXNB3, PPP3CA, PTK2, RAC2, RASA1, RGS3, RHOA, ROBO1, SEMA3C, SEMA3E, SEMA3F, SEMA4B, SEMA4F, SEMA6A, SLIT3, SRGAP2, UNC5B, UNC5C]
GO:0004512	ECM-receptor interaction	KEGG_10.02.2016	5.4e-12	1.2e-09	8.92082	42.6829	35	[AGRN, CD44, CD47, COL4A1, COL4A5, COL4A6, COL6A1, COL6A2, COMP, DAG1, FN1, HSPG2, ITGA2, ITGA3, ITGA4, ITGA5, ITGA6, ITGAV, ITGB1, ITGB3, ITGB5, ITGB6, ITGB8, LAMA1, LAMA3, LAMA5, LAMB1, LAMB2, LAMB3, LAMC1, LAMC2, THBS1, THBS2, THBS3, TNC]
GO:0005230	Central carbon metabolism in cancer	KEGG_10.02.2016	6.7e-12	1.4e-09	8.85387	46.2687	31	[AKT2, AKT3, EGFR, ERBB2, FGFR3, GLS, HIF1A, HK1, HK2, IDH1, LDHA, MAP2K1, MAPK1, MAPK3, MET, MTOR, MYC, PDK1, PFKL, PFKM, PFKP, PGAM1, PGAM2, PIK3R1, PIK3R2, PIK3R3, RAF1, SLC16A3, SLC2A1, TIGAR, TP53]
GO:0004072	Phospholipase D signaling pathway	KEGG_10.02.2016	8.6e-12	1.9e-09	8.72125	34.0278	49	[ADCY6, ADCY7, AGPAT1, AGPAT4, AKT2, AKT3, ARF1, CYTH3, DGKA, DGKQ, EGF, EGFR, FYN, GNA12, GNA13, GNAS, KITLG, LPAR1, MAP2K1, MAPK1, MAPK3, MRAS, MTOR, PDGFC, PDGFD, PIK3R1, PIK3R2, PIK3R3, PIP5K1A, PIP5K1C, PLA2G4C, PLCG1, PLCG2, PLD1, PLPP1, PLPP3, PTK2B, PTPN11, RAF1, RALB, RALGDS, RHOA, SHC1, SHC2, SHC4, SOS1, SOS2, TSC1, TSC2]
GO:0005161	Hepatitis B	KEGG_10.02.2016	1.5e-11	3.3e-09	8.48149	33.5616	49	[AKT2, AKT3, ATF6B, ATP6AP1, CASP10, CASP3, CASP8, CCND1, CDK6, CDKN1A, DDB1, DDX3X, EGR2, EGR3, EP300, FAS, FOS, HSPG2, IFIH1, IFNAR1, IKBKB, JAK1, MAP2K1, MAPK1, MAPK10, MAPK3, MAVS, MYC, MYD88, NFATC1, NFKB1, PIK3R1, PIK3R2, PIK3R3, PTK2B, RAF1, RELA, SRC, STAT1, STAT2, STAT3, STAT4, STAT6, TLR2, TLR3, TLR4, TP53, YWHAQ, YWHAZ]
GO:0005212	Pancreatic cancer	KEGG_10.02.2016	2.5e-11	5.6e-09	8.25181	45.4545	30	[AKT2, AKT3, CCND1, CDK6, CDKN2A, EGF, EGFR, ERBB2, IKBKB, JAK1, MAP2K1, MAPK1, MAPK10, MAPK3, NFKB1, PIK3R1, PIK3R2, PIK3R3, PLD1, RAC2, RAF1, RALB, RALGDS, RELA, STAT1, STAT3, TGFA, TGFBR2, TP53, VEGFA]
GO:0005222	Small cell lung cancer	KEGG_10.02.2016	2.7e-11	6e-09	8.22185	40.6977	35	[AKT2, AKT3, BIRC2, CCND1, CDK6, CDKN2B, COL4A1, COL4A5, COL4A6, FN1, IKBKB, ITGA2, ITGA3, ITGA6, ITGAV, ITGB1, LAMA1, LAMA3, LAMA5, LAMB1, LAMB2, LAMB3, LAMC1, LAMC2, MYC, NFKB1, PIAS2, PIK3R1, PIK3R2, PIK3R3, PTK2, RARB, RELA, RXRB, TP53]
GO:0004910	Insulin signaling pathway	KEGG_10.02.2016	2.9e-11	6.4e-09	8.19382	33.813	47	[AKT2, AKT3, CBLB, EXOC7, FLOT2, GYS1, HK1, HK2, IKBKB, INPPL1, IRS1, MAP2K1, MAPK1, MAPK10, MAPK3, MKNK1, MKNK2, MTOR, PIK3R1, PIK3R2, PIK3R3, PPP1CB, PPP1R3B, PPP1R3C, PRKAA1, PRKAB2, PRKAR1A, PRKAR2A, PRKCI, PRKCZ, PTPN1, PTPRF, PYGB, PYGL, RAF1, RAPGEF1, RHOQ, SH2B2, SHC1, SHC2, SHC4, SORBS1, SOS1, SOS2, SREBF1, TSC1, TSC2]
GO:0004012	ErbB signaling pathway	KEGG_10.02.2016	4.1e-11	8.9e-09	8.05061	40.2299	35	[ABL1, AKT2, AKT3, CAMK2D, CBLB, CDKN1A, EGF, EGFR, ERBB2, EREG, HBEGF, MAP2K1, MAPK1, MAPK10, MAPK3, MTOR, MYC, NCK1, NCK2, NRG1, PAK1, PIK3R1, PIK3R2, PIK3R3, PLCG1, PLCG2, PTK2, RAF1, SHC1, SHC2, SHC4, SOS1, SOS2, SRC, TGFA]
GO:0005231	Choline metabolism in cancer	KEGG_10.02.2016	6.5e-11	1.4e-08	7.85387	37.6238	38	[AKT2, AKT3, DGKA, DGKQ, EGF, EGFR, FOS, HIF1A, MAP2K1, MAPK1, MAPK10, MAPK3, MTOR, PCYT1A, PDGFC, PDGFD, PIK3R1, PIK3R2, PIK3R3, PIP5K1A, PIP5K1C, PLA2G4C, PLCG1, PLD1, PLPP1, PLPP3, RAC2, RAF1, RALGDS, SLC44A1, SOS1, SOS2, SP1, TSC1, TSC2, WASF2, WASF3, WASL]
GO:0004015	Rap1 signaling pathway	KEGG_10.02.2016	8.6e-11	1.8e-08	7.74473	28.91	61	[ADCY6, ADCY7, AKT2, AKT3, CDH1, CSF1, CSF1R, CTNNB1, CTNND1, EGF, EGFR, FARP2, FGF11, FGFR3, FYB, GNAI1, GNAS, ID1, IGF1R, ITGB1, ITGB2, ITGB3, KITLG, LPAR1, MAGI1, MAP2K1, MAPK1, MAPK11, MAPK14, MAPK3, MET, MLLT4, MRAS, PARD6G, PDGFC, PDGFD, PFN2, PGF, PIK3R1, PIK3R2, PIK3R3, PLCG1, PRKCI, PRKCZ, PRKD1, RAC2, RAF1, RALB, RALGDS, RAP1B, RAPGEF1, RAPGEF2, RHOA, SIPA1L1, SRC, THBS1, TIAM1, TLN1, T…
GO:0004722	Neurotrophin signaling pathway	KEGG_10.02.2016	9.7e-11	2e-08	7.69897	35	42	[ABL1, AKT2, AKT3, CAMK2D, FRS2, IKBKB, IRS1, KIDINS220, MAGED1, MAP2K1, MAP3K5, MAPK1, MAPK10, MAPK11, MAPK14, MAPK3, MAPK7, NFKB1, PIK3R1, PIK3R2, PIK3R3, PLCG1, PLCG2, PRDM4, PSEN1, PTPN11, RAF1, RAP1B, RAPGEF1, RELA, RHOA, RIPK2, SH2B2, SHC1, SHC2, SHC4, SORT1, SOS1, SOS2, TP53, YWHAE, ZNF274]
GO:0005220	Chronic myeloid leukemia	KEGG_10.02.2016	1e-10	2.2e-08	7.65758	42.4658	31	[ABL1, AKT2, AKT3, BCR, CBLB, CCND1, CDK6, CDKN1A, CDKN2A, HDAC1, HDAC2, IKBKB, MAP2K1, MAPK1, MAPK3, MDM2, MYC, NFKB1, PIK3R1, PIK3R2, PIK3R3, PTPN11, RAF1, RELA, SHC1, SHC2, SHC4, SOS1, SOS2, TGFBR2, TP53]
GO:0004390	Hippo signaling pathway	KEGG_10.02.2016	1.3e-10	2.8e-08	7.55284	31.8182	49	[AMOT, APC, APC2, BIRC2, BMP2, BMPR2, CCND1, CCND2, CDH1, CRB2, CSNK1D, CTGF, CTNNA1, CTNNB1, DLG1, DVL3, FBXW11, FRMD6, FZD1, FZD6, FZD8, ID1, INADL, ITGB2, LIMD1, MOB1A, MYC, PARD6G, PPP1CB, PPP2CB, PPP2R1A, PPP2R2A, PPP2R2B, PRKCI, PRKCZ, RASSF6, SERPINE1, SNAI2, TCF7, TEAD1, TEAD2, TGFBR2, WNT10A, WWTR1, YAP1, YWHAE, YWHAG, YWHAQ, YWHAZ]
GO:0005219	Bladder cancer	KEGG_10.02.2016	2e-10	4.3e-08	7.36653	53.6585	22	[CCND1, CDH1, CDKN1A, CDKN2A, DAPK1, EGF, EGFR, ERBB2, FGFR3, HBEGF, MAP2K1, MAPK1, MAPK3, MDM2, MMP2, MYC, RAF1, SRC, THBS1, TP53, TYMP, VEGFA]
GO:0005145	Toxoplasmosis	KEGG_10.02.2016	2.1e-10	4.4e-08	7.35655	34.7458	41	[AKT2, AKT3, BIRC2, CASP3, CASP8, GNAI1, HLA-DMA, HSPA8, IFNGR1, IFNGR2, IKBKB, ITGA6, ITGB1, JAK1, LAMA1, LAMA3, LAMA5, LAMB1, LAMB2, LAMB3, LAMC1, LAMC2, LDLR, MAP3K7, MAPK1, MAPK10, MAPK11, MAPK14, MAPK3, MYD88, NFKB1, PIK3R1, PIK3R2, PIK3R3, RELA, STAT1, STAT3, TLR2, TLR4, TNFRSF1A, TYK2]
GO:0004068	FoxO signaling pathway	KEGG_10.02.2016	3.7e-10	7.8e-08	7.10791	32.8358	44	[AKT2, AKT3, ATM, BCL6, BNIP3, CAT, CCND1, CCND2, CCNG2, CDKN1A, CDKN2B, EGF, EGFR, EP300, FBXO32, FOXO4, GABARAPL1, IGF1R, IKBKB, IRS1, MAP2K1, MAPK1, MAPK10, MAPK11, MAPK14, MAPK3, MDM2, PIK3R1, PIK3R2, PIK3R3, PLK2, PRKAA1, PRKAB2, RAF1, RBL2, SETD7, SGK1, SOD2, SOS1, SOS2, STAT3, STK4, TGFBR2, TNFSF10]
GO:0005214	Glioma	KEGG_10.02.2016	5.5e-10	1.1e-07	6.95861	43.0769	28	[AKT2, AKT3, CAMK2D, CCND1, CDK6, CDKN1A, CDKN2A, EGF, EGFR, IGF1R, MAP2K1, MAPK1, MAPK3, MDM2, MTOR, PIK3R1, PIK3R2, PIK3R3, PLCG1, PLCG2, RAF1, SHC1, SHC2, SHC4, SOS1, SOS2, TGFA, TP53]
GO:0005100	Bacterial invasion of epithelial cells	KEGG_10.02.2016	7.6e-10	1.5e-07	6.82391	39.7436	31	[ARPC2, ARPC5, CAV1, CAV2, CBLB, CDH1, CLTC, CTNNA1, CTNNB1, CTTN, ELMO2, FN1, ITGA5, ITGB1, MET, PIK3R1, PIK3R2, PIK3R3, PTK2, PXN, RHOA, SEPT2, SEPT8, SEPT9, SHC1, SHC2, SHC4, SRC, VCL, WASF2, WASL]
GO:0005162	Measles	KEGG_10.02.2016	2.2e-09	4.5e-07	6.34679	31.6176	43	[ADAR, AKT2, AKT3, CBLB, CCND1, CCND2, CD46, CDK6, EIF2AK3, EIF3H, FAS, FYN, HSPA8, IFIH1, IFNAR1, IFNGR1, IFNGR2, IRF9, JAK1, JAK3, MAP3K7, MAVS, MX1, MYD88, NFKB1, OAS1, OAS2, OAS3, PIK3R1, PIK3R2, PIK3R3, RAB9A, RELA, STAT1, STAT2, STAT3, TLR2, TLR4, TNFAIP3, TNFRSF10B, TNFSF10, TP53, TYK2]
GO:0004115	p53 signaling pathway	KEGG_10.02.2016	2.9e-09	5.8e-07	6.23657	40.5797	28	[ADGRB1, ATM, CASP3, CASP8, CCND1, CCND2, CCNG1, CCNG2, CDK6, CDKN1A, CDKN2A, FAS, IGFBP3, MDM2, PERP, RFWD2, RRM2B, SERPINB5, SERPINE1, SESN3, SHISA5, STEAP3, THBS1, TNFRSF10B, TP53, TP53I3, TSC2, ZMAT3]
GO:0004120	Ubiquitin mediated proteolysis	KEGG_10.02.2016	2.8e-09	5.8e-07	6.23657	31.3869	43	[ANAPC5, BIRC2, CBLB, CUL4B, CUL7, DDB1, FBXO2, FBXW11, FBXW8, HERC1, HERC3, HERC4, HUWE1, ITCH, KLHL9, MDM2, MGRN1, MID1, PIAS2, PIAS3, PML, RFWD2, RHOBTB1, SMURF1, SYVN1, TRIM32, TRIP12, UBA1, UBA6, UBA7, UBE2E1, UBE2E2, UBE2G2, UBE2H, UBE2L6, UBE2Q2, UBE2Z, UBE3B, UBE3C, UBE4A, UBE4B, UBR5, WWP1]
GO:0004514	Cell adhesion molecules (CAMs)	KEGG_10.02.2016	2.9e-09	5.9e-07	6.22915	30.9859	44	[ALCAM, CADM3, CD276, CD86, CDH1, CDH2, CDH3, CLDN1, CLDN19, CLDN3, CLDN8, CNTN1, F11R, HLA-A, HLA-B, HLA-C, HLA-DMA, HLA-E, HLA-F, ICAM1, ICOSLG, ITGA4, ITGA6, ITGAV, ITGB1, ITGB2, ITGB8, JAM3, L1CAM, MPZL1, NEO1, NFASC, NLGN3, NRCAM, NTNG2, PTPRF, PTPRM, PVR, PVRL1, SDC2, SDC3, SELPLG, VCAN, VTCN1]
GO:0004666	Fc gamma R-mediated phagocytosis	KEGG_10.02.2016	6.6e-09	1.3e-06	5.88606	35.4839	33	[AKT2, AKT3, ARPC2, ARPC5, ASAP2, ASAP3, GSN, INPP5D, INPPL1, LIMK1, LIMK2, MAP2K1, MAPK1, MAPK3, MARCKSL1, PAK1, PIK3R1, PIK3R2, PIK3R3, PIP5K1A, PIP5K1C, PLCG1, PLCG2, PLD1, PLPP1, PLPP3, RAC2, RAF1, VAV2, VAV3, WASF2, WASF3, WASL]
GO:0005120	Epithelial cell signaling in Helicobacter pylori infection	KEGG_10.02.2016	9.7e-09	1.9e-06	5.72125	39.7059	27	[ADAM10, ADAM17, ATP6AP1, ATP6V0A1, ATP6V0D1, ATP6V0E1, ATP6V1A, ATP6V1B2, ATP6V1G1, CASP3, EGFR, F11R, HBEGF, IKBKB, JAM3, MAPK10, MAPK11, MAPK14, MET, NFKB1, PAK1, PLCG1, PLCG2, PTPN11, PTPRZ1, RELA, SRC]
GO:0005213	Endometrial cancer	KEGG_10.02.2016	1e-08	2e-06	5.69897	44.2308	23	[AKT2, AKT3, APC, APC2, CCND1, CDH1, CTNNA1, CTNNB1, EGF, EGFR, ERBB2, MAP2K1, MAPK1, MAPK3, MYC, PIK3R1, PIK3R2, PIK3R3, RAF1, SOS1, SOS2, TCF7, TP53]
GO:0005223	Non-small cell lung cancer	KEGG_10.02.2016	1e-08	2.1e-06	5.67778	42.8571	24	[AKT2, AKT3, CCND1, CDK6, CDKN2A, EGF, EGFR, ERBB2, MAP2K1, MAPK1, MAPK3, PIK3R1, PIK3R2, PIK3R3, PLCG1, PLCG2, RAF1, RARB, RXRB, SOS1, SOS2, STK4, TGFA, TP53]
GO:0004014	Ras signaling pathway	KEGG_10.02.2016	1.5e-08	3.1e-06	5.50864	25.9912	59	[ABL1, AKT2, AKT3, CSF1, CSF1R, EGF, EGFR, FGF11, FGFR3, FOXO4, GNB1, GNB4, GNB5, HTR7, IGF1R, IKBKB, KITLG, MAP2K1, MAPK1, MAPK10, MAPK3, MET, MLLT4, MRAS, NFKB1, PAK1, PDGFC, PDGFD, PGF, PIK3R1, PIK3R2, PIK3R3, PLA2G4C, PLCG1, PLCG2, PLD1, PTPN11, RAB5A, RAB5B, RAB5C, RAC2, RAF1, RALB, RALGDS, RAP1B, RASA1, RASAL1, RELA, RGL2, RHOA, SHC1, SHC2, SHC4, SOS1, SOS2, STK4, SYNGAP1, TIAM1, VEGFA]
GO:0004668	TNF signaling pathway	KEGG_10.02.2016	1.6e-08	3.2e-06	5.49485	32.7273	36	[AKT2, AKT3, ATF6B, BIRC2, CASP10, CASP3, CASP8, CFLAR, CSF1, CX3CL1, FAS, FOS, ICAM1, IKBKB, ITCH, JAG1, LIF, MAP2K1, MAP3K5, MAP3K7, MAPK1, MAPK10, MAPK11, MAPK14, MAPK3, MMP14, NFKB1, NOD2, PIK3R1, PIK3R2, PIK3R3, RELA, RIPK1, TAB3, TNFAIP3, TNFRSF1A]
GO:0004933	AGE-RAGE signaling pathway in diabetic complications	KEGG_10.02.2016	1.8e-08	3.5e-06	5.45593	33.6634	34	[AKT2, AKT3, CASP3, CCND1, COL4A1, COL4A5, COL4A6, DIAPH1, EGR1, F3, FN1, ICAM1, MAPK1, MAPK10, MAPK11, MAPK14, MAPK3, MMP2, NFATC1, NFKB1, PIK3R1, PIK3R2, PIK3R3, PLCD1, PLCD3, PLCG1, PLCG2, PRKCZ, RELA, SERPINE1, STAT1, STAT3, TGFBR2, VEGFA]
GO:0005146	Amoebiasis	KEGG_10.02.2016	1.8e-08	3.5e-06	5.45593	33.6634	34	[ACTN1, ACTN4, CASP3, COL4A1, COL4A5, COL4A6, FN1, GNAS, HSPB1, IL1R1, ITGB2, LAMA1, LAMA3, LAMA5, LAMB1, LAMB2, LAMB3, LAMC1, LAMC2, NFKB1, PIK3R1, PIK3R2, PIK3R3, PTK2, RAB5A, RAB5B, RAB5C, RAB7A, RELA, SERPINB13, SERPINB3, TLR2, TLR4, VCL]
GO:0004650	Natural killer cell mediated cytotoxicity	KEGG_10.02.2016	1.9e-08	3.7e-06	5.4318	30.3704	41	[CASP3, FAS, FYN, HLA-A, HLA-B, HLA-C, HLA-E, ICAM1, IFNAR1, IFNGR1, IFNGR2, ITGB2, KLRC4-KLRK1, KLRK1, MAP2K1, MAPK1, MAPK3, NFATC1, PAK1, PIK3R1, PIK3R2, PIK3R3, PLCG1, PLCG2, PPP3CA, PTK2B, PTPN11, RAC2, RAET1L, RAF1, SHC1, SHC2, SHC4, SOS1, SOS2, TNFRSF10B, TNFSF10, ULBP2, ULBP3, VAV2, VAV3]
GO:0005211	Renal cell carcinoma	KEGG_10.02.2016	2.2e-08	4.2e-06	5.37675	39.3939	26	[AKT2, AKT3, ARNT, EGLN1, EGLN3, EP300, EPAS1, FLCN, HIF1A, MAP2K1, MAPK1, MAPK3, MET, PAK1, PIK3R1, PIK3R2, PIK3R3, PTPN11, RAF1, RAP1B, RAPGEF1, SLC2A1, SOS1, SOS2, TGFA, VEGFA]
GO:0004670	Leukocyte transendothelial migration	KEGG_10.02.2016	3.7e-08	7.2e-06	5.14267	31.3559	37	[ACTN1, ACTN4, CLDN1, CLDN19, CLDN3, CLDN8, CTNNA1, CTNNB1, CTNND1, EZR, F11R, GNAI1, ICAM1, ITGA4, ITGB1, ITGB2, JAM3, MAPK11, MAPK14, MLLT4, MMP2, MYL7, PIK3R1, PIK3R2, PIK3R3, PLCG1, PLCG2, PTK2, PTK2B, PTPN11, PXN, RAC2, RAP1B, RHOA, VAV2, VAV3, VCL]
GO:0004152	AMPK signaling pathway	KEGG_10.02.2016	4.8e-08	9.3e-06	5.03152	30.6452	38	[ADIPOR1, ADIPOR2, AKT2, AKT3, CAB39, CAMKK2, CCND1, CPT1A, GYS1, HMGCR, IGF1R, IRS1, LEP, MAP3K7, MTOR, PFKFB3, PFKFB4, PFKL, PFKM, PFKP, PIK3R1, PIK3R2, PIK3R3, PPP2CB, PPP2R1A, PPP2R2A, PPP2R2B, PPP2R5B, PPP2R5C, PPP2R5E, PRKAA1, PRKAB2, RAB10, SCD5, SREBF1, TSC1, TSC2, ULK1]
GO:0004530	Tight junction	KEGG_10.02.2016	5.8e-08	1.1e-05	4.95861	29.4964	41	[ACTN1, ACTN4, AKT2, AKT3, ASH1L, CASK, CLDN1, CLDN19, CLDN3, CLDN8, CTNNA1, CTNNB1, CTTN, EPB41, EPB41L1, EPB41L2, EXOC4, F11R, GNAI1, INADL, JAM3, MAGI1, MLLT4, MRAS, MYH14, MYH9, MYL7, PARD6G, PPP2CB, PPP2R1A, PPP2R2A, PPP2R2B, PRKCI, PRKCZ, RHOA, SHROOM2, SHROOM3, SHROOM4, SPTAN1, SRC, TJP3]
GO:0005131	Shigellosis	KEGG_10.02.2016	7.2e-08	1.3e-05	4.88606	38.4615	25	[ABL1, ARPC2, ARPC5, CD44, CTTN, DIAPH1, ELMO2, FBXW11, IKBKB, ITGA5, ITGB1, MAPK1, MAPK10, MAPK11, MAPK14, MAPK3, NFKB1, NOD2, PFN2, RELA, RIPK2, SRC, VCL, WASF2, WASL]
GO:0005412	Arrhythmogenic right ventricular cardiomyopathy (ARVC)	KEGG_10.02.2016	8e-08	1.5e-05	4.82391	36.4865	27	[ACTN1, ACTN4, ATP2A2, CACNA2D1, CACNB3, CDH2, CTNNA1, CTNNB1, DAG1, DMD, DSC2, DSP, GJA1, ITGA2, ITGA3, ITGA4, ITGA5, ITGA6, ITGAV, ITGB1, ITGB3, ITGB5, ITGB6, ITGB8, JUP, PKP2, TCF7]
GO:0004380	Osteoclast differentiation	KEGG_10.02.2016	1e-07	1.9e-05	4.72125	29.771	39	[ACP5, AKT2, AKT3, CSF1, CSF1R, FOS, FOSL2, FYN, IFNAR1, IFNGR1, IFNGR2, IKBKB, IL1R1, IRF9, ITGB3, JAK1, MAP2K1, MAP3K7, MAPK1, MAPK10, MAPK11, MAPK14, MAPK3, NFATC1, NFKB1, PIK3R1, PIK3R2, PIK3R3, PLCG2, PPP3CA, RELA, SIRPA, SIRPB1, SQSTM1, STAT1, STAT2, TGFBR2, TNFRSF1A, TYK2]
GO:0004010	MAPK signaling pathway	KEGG_10.02.2016	1e-07	2e-05	4.69897	24.3137	62	[AKT2, AKT3, CACNA2D1, CACNB3, CASP3, DUSP1, DUSP16, DUSP3, DUSP6, DUSP7, EGF, EGFR, FAS, FGF11, FGFR3, FLNA, FLNB, FOS, GNA12, HSPA8, HSPB1, IKBKB, IL1R1, MAP2K1, MAP3K11, MAP3K2, MAP3K4, MAP3K5, MAP3K7, MAP4K4, MAPK1, MAPK10, MAPK11, MAPK14, MAPK3, MAPK7, MAPK8IP2, MAPK8IP3, MKNK1, MKNK2, MRAS, MYC, NFATC1, NFKB1, PAK1, PLA2G4C, PPM1B, PPP3CA, RAC2, RAF1, RAP1B, RAPGEF2, RASA1, RELA, SOS1, SOS2…
GO:0005215	Prostate cancer	KEGG_10.02.2016	1.2e-07	2.2e-05	4.65758	33.7079	30	[AKT2, AKT3, CCND1, CDKN1A, CTNNB1, EGF, EGFR, EP300, ERBB2, HSP90B1, IGF1R, IKBKB, MAP2K1, MAPK1, MAPK3, MDM2, MTOR, NFKB1, PDGFC, PDGFD, PIK3R1, PIK3R2, PIK3R3, RAF1, RELA, SOS1, SOS2, TCF7, TGFA, TP53]
GO:0005168	Herpes simplex infection	KEGG_10.02.2016	1.8e-07	3.3e-05	4.48149	26.4865	49	[C3, CASP3, CASP8, CD74, EIF2AK3, EP300, FAS, FOS, HLA-A, HLA-B, HLA-C, HLA-DMA, HLA-E, HLA-F, IFIH1, IFIT1, IFNAR1, IFNGR1, IFNGR2, IKBKB, IRF9, JAK1, MAP3K7, MAPK10, MAVS, MYD88, NFKB1, NXF1, OAS1, OAS2, OAS3, PER1, PML, PPP1CB, PTPN11, PVRL1, RELA, RNASEL, SP100, SRSF5, STAT1, STAT2, TAP1, TLR2, TLR3, TNFRSF1A, TNFSF14, TP53, TYK2]
GO:0005130	Pathogenic Escherichia coli infection	KEGG_10.02.2016	1.9e-07	3.5e-05	4.45593	40	22	[ABL1, ARPC2, ARPC5, CDH1, CLDN1, CTNNB1, CTTN, EZR, FYN, ITGB1, NCK1, NCK2, RHOA, TLR4, TUBA1A, TUBA1C, TUBA4A, TUBB2A, TUBB3, WASL, YWHAQ, YWHAZ]
GO:0005132	Salmonella infection	KEGG_10.02.2016	1.9e-07	3.5e-05	4.45593	33.7209	29	[ARPC2, ARPC5, CASP1, DYNC1H1, DYNC1LI2, FLNA, FLNB, FOS, IFNGR1, IFNGR2, KLC1, KLC4, MAPK1, MAPK10, MAPK11, MAPK14, MAPK3, MYD88, MYH14, MYH9, NFKB1, PFN2, PKN2, PLEKHM2, RAB7A, RELA, TLR4, WASF2, WASL]
GO:0004662	B cell receptor signaling pathway	KEGG_10.02.2016	2.4e-07	4.3e-05	4.36653	35.6164	26	[AKT2, AKT3, CARD11, CD81, FOS, IFITM1, IKBKB, INPP5D, INPPL1, MAP2K1, MAPK1, MAPK3, NFATC1, NFKB1, PIK3R1, PIK3R2, PIK3R3, PLCG2, PPP3CA, RAC2, RAF1, RELA, SOS1, SOS2, VAV2, VAV3]
GO:0005152	Tuberculosis	KEGG_10.02.2016	2.3e-07	4.3e-05	4.36653	26.4045	47	[AKT2, AKT3, ATP6AP1, ATP6V0A1, ATP6V0D1, C3, CAMK2D, CASP10, CASP3, CASP8, CD74, CTSD, EP300, HLA-DMA, IFNGR1, IFNGR2, ITGB2, JAK1, LAMP1, LAMP2, MAPK1, MAPK10, MAPK11, MAPK14, MAPK3, MRC2, MYD88, NFKB1, NOD2, PLA2R1, PPP3CA, RAB5A, RAB5B, RAB5C, RAB7A, RAF1, RELA, RFX5, RHOA, RIPK2, SRC, STAT1, TLR1, TLR2, TLR4, TNFRSF1A, VDR]
GO:0004330	Notch signaling pathway	KEGG_10.02.2016	3.1e-07	5.6e-05	4.25181	41.6667	20	[ADAM17, DTX3L, DTX4, DVL3, EP300, HDAC1, HDAC2, JAG1, JAG2, KAT2B, LFNG, NCOR2, NCSTN, NOTCH1, NOTCH2, NOTCH3, NOTCH4, NUMB, NUMBL, PSEN1]
GO:0000510	N-Glycan biosynthesis	KEGG_10.02.2016	4.7e-07	8.4e-05	4.07572	40.8163	20	[ALG13, B4GALT1, B4GALT3, DDOST, DPAGT1, GANAB, MAN1A1, MAN1B1, MAN2A1, MGAT1, MGAT2, MGAT4B, MGAT5, MOGS, RPN1, RPN2, ST6GAL1, STT3A, STT3B, TUSC3]
GO:0005142	Chagas disease (American trypanosomiasis)	KEGG_10.02.2016	4.9e-07	8.8e-05	4.05552	30.7692	32	[AKT2, AKT3, C3, CASP8, CFLAR, FAS, FOS, GNAI1, GNAS, IFNGR1, IFNGR2, IKBKB, MAPK1, MAPK10, MAPK11, MAPK14, MAPK3, MYD88, NFKB1, PIK3R1, PIK3R2, PIK3R3, PPP2CB, PPP2R1A, PPP2R2A, PPP2R2B, RELA, SERPINE1, TGFBR2, TLR2, TLR4, TNFRSF1A]
GO:0005210	Colorectal cancer	KEGG_10.02.2016	5.1e-07	9.1e-05	4.04096	37.0968	23	[AKT2, AKT3, APC, APC2, CASP3, CCND1, CTNNB1, FOS, MAP2K1, MAPK1, MAPK10, MAPK3, MYC, PIK3R1, PIK3R2, PIK3R3, RAC2, RAF1, RALGDS, RHOA, TCF7, TGFBR2, TP53]
GO:0004210	Apoptosis	KEGG_10.02.2016	5.4e-07	9.5e-05	4.02228	32.9412	28	[AKT2, AKT3, ATM, BIRC2, CAPN1, CAPN2, CASP10, CASP3, CASP8, CFLAR, FAS, IKBKB, IL1R1, IL1RAP, MYD88, NFKB1, PIK3R1, PIK3R2, PIK3R3, PPP3CA, PRKAR1A, PRKAR2A, RELA, RIPK1, TNFRSF10B, TNFRSF1A, TNFSF10, TP53]
GO:0004917	Prolactin signaling pathway	KEGG_10.02.2016	7.1e-07	0.00012	3.92082	34.7222	25	[AKT2, AKT3, CCND1, CCND2, FOS, MAP2K1, MAPK1, MAPK10, MAPK11, MAPK14, MAPK3, NFKB1, PIK3R1, PIK3R2, PIK3R3, RAF1, RELA, SHC1, SHC2, SHC4, SOS1, SOS2, SRC, STAT1, STAT3]
GO:0005416	Viral myocarditis	KEGG_10.02.2016	8.2e-07	0.00014	3.85387	37.2881	22	[ABL1, CASP3, CASP8, CAV1, CCND1, CD86, CXADR, DAG1, DMD, EIF4G1, EIF4G2, EIF4G3, FYN, HLA-A, HLA-B, HLA-C, HLA-DMA, HLA-E, HLA-F, ICAM1, ITGB2, RAC2]
GO:0004540	Gap junction	KEGG_10.02.2016	1.2e-06	0.0002	3.69897	31.8182	28	[ADCY6, ADCY7, CSNK1D, EGF, EGFR, GJA1, GNAI1, GNAS, GUCY1A3, ITPR1, LPAR1, MAP2K1, MAP3K2, MAPK1, MAPK3, MAPK7, PDGFC, PDGFD, PRKG2, RAF1, SOS1, SOS2, SRC, TUBA1A, TUBA1C, TUBA4A, TUBB2A, TUBB3]
GO:0004370	VEGF signaling pathway	KEGG_10.02.2016	1.5e-06	0.00027	3.56864	36.0656	22	[AKT2, AKT3, HSPB1, MAP2K1, MAPK1, MAPK11, MAPK14, MAPK3, PIK3R1, PIK3R2, PIK3R3, PLA2G4C, PLCG1, PLCG2, PPP3CA, PTK2, PXN, RAC2, RAF1, SHC2, SRC, VEGFA]
GO:0005221	Acute myeloid leukemia	KEGG_10.02.2016	1.8e-06	0.00031	3.50864	36.8421	21	[AKT2, AKT3, CCND1, IKBKB, JUP, MAP2K1, MAPK1, MAPK3, MTOR, MYC, NFKB1, PIK3R1, PIK3R2, PIK3R3, PML, RAF1, RELA, SOS1, SOS2, STAT3, TCF7]
GO:0005166	HTLV-I infection	KEGG_10.02.2016	1.8e-06	0.00031	3.50864	22.8682	59	[ADCY6, ADCY7, AKT2, AKT3, ANAPC5, APC, APC2, ATM, CANX, CCND1, CCND2, CDKN1A, CDKN2A, CDKN2B, CRTC3, CTNNB1, DLG1, DVL3, EGR1, EGR2, EP300, FOS, FZD1, FZD6, FZD8, HLA-A, HLA-B, HLA-C, HLA-DMA, HLA-E, HLA-F, ICAM1, IKBKB, IL1R1, ITGB2, JAK1, JAK3, KAT2B, LTBR, MRAS, MYC, NFATC1, NFKB1, PIK3R1, PIK3R2, PIK3R3, PPP3CA, RELA, SLC2A1, TGFBR2, TLN1, TLN2, TNFRSF1A, TP53, TP53INP1, VDAC1, VDAC2, WNT10A…
GO:0004621	NOD-like receptor signaling pathway	KEGG_10.02.2016	1.8e-06	0.00031	3.50864	36.8421	21	[BIRC2, CARD18, CARD6, CASP1, CASP8, ERBB2IP, HSP90B1, IKBKB, MAP3K7, MAPK1, MAPK10, MAPK11, MAPK14, MAPK3, NFKB1, NLRP1, NOD2, RELA, RIPK2, TAB3, TNFAIP3]
GO:0005169	Epstein-Barr virus infection	KEGG_10.02.2016	2.2e-06	0.00038	3.42022	24.2574	49	[AKT2, AKT3, CD44, CDKN1A, EIF2AK3, ENTPD3, EP300, HDAC1, HDAC2, HDAC5, HLA-A, HLA-B, HLA-C, HLA-E, HLA-F, HSPA8, HSPB1, ICAM1, IKBKB, JAK1, JAK3, MAP3K7, MAPK10, MAPK11, MAPK14, MDM2, MYC, NCOR2, NFKB1, NUP214, PIK3R1, PIK3R2, PIK3R3, PLCG1, PLCG2, PSMD1, RELA, RIPK1, SND1, STAT3, TNFAIP3, TP53, TYK2, VIM, XPO1, YWHAE, YWHAG, YWHAQ, YWHAZ]
GO:0004660	T cell receptor signaling pathway	KEGG_10.02.2016	2.6e-06	0.00044	3.35655	29.8077	31	[AKT2, AKT3, CARD11, CBLB, DLG1, FOS, FYN, IKBKB, MAP2K1, MAP3K7, MAPK1, MAPK11, MAPK14, MAPK3, NCK1, NCK2, NFATC1, NFKB1, PAK1, PIK3R1, PIK3R2, PIK3R3, PLCG1, PPP3CA, RAF1, RELA, RHOA, SOS1, SOS2, VAV2, VAV3]
GO:0004550	Signaling pathways regulating pluripotency of stem cells	KEGG_10.02.2016	3.6e-06	0.00061	3.21467	26.7606	38	[ACVR1, ACVR1B, AKT2, AKT3, APC, APC2, BMP2, BMPR2, CTNNB1, DLX5, DVL3, FGFR3, FZD1, FZD6, FZD8, ID1, ID3, IGF1R, IL6ST, INHBB, JAK1, JAK3, JARID2, KAT6A, LIF, MAP2K1, MAPK1, MAPK11, MAPK14, MAPK3, MYC, PIK3R1, PIK3R2, PIK3R3, RAF1, SMARCAD1, STAT3, WNT10A]
GO:0004146	Peroxisome	KEGG_10.02.2016	3.9e-06	0.00065	3.18709	31.3253	26	[ABCD1, ACAA1, ACSL1, ACSL3, ACSL4, AMACR, CAT, CRAT, CROT, EHHADH, EPHX2, FAR1, GNPAT, GSTK1, HMGCL, HSD17B4, IDH1, PEX11B, PEX13, PEX19, PEX26, PEX5, PEX6, SCP2, SOD2, XDH]
GO:0000600	Sphingolipid metabolism	KEGG_10.02.2016	5.2e-06	0.00086	3.0655	38.2979	18	[ARSA, ASAH1, CERS2, CERS4, CERS5, DEGS1, GBA, GBA2, GLB1, NEU3, PLPP1, PLPP3, SGMS1, SGPL1, SGPP1, SGPP2, SMPD1, SPTLC1]
GO:0004931	Insulin resistance	KEGG_10.02.2016	5.3e-06	0.00087	3.06048	28.4404	31	[AKT2, AKT3, CPT1A, GYS1, IKBKB, IRS1, MAPK10, MGEA5, MTOR, NFKB1, OGT, PIK3R1, PIK3R2, PIK3R3, PPP1CB, PPP1R3B, PPP1R3C, PRKAA1, PRKAB2, PRKCZ, PTPN1, PTPN11, PTPRF, PYGB, PYGL, RELA, SLC27A6, SLC2A1, SREBF1, STAT3, TNFRSF1A]
GO:0004320	Dorso-ventral axis formation	KEGG_10.02.2016	5.4e-06	0.00088	3.05552	48.1481	13	[CPEB2, CPEB4, EGFR, MAP2K1, MAPK1, MAPK3, NOTCH1, NOTCH2, NOTCH3, NOTCH4, SOS1, SOS2, SPIRE1]
GO:0000532	Glycosaminoglycan biosynthesis	KEGG_10.02.2016	5.6e-06	0.0009	3.04576	55	11	[B4GALT7, CHPF, CHPF2, CHST15, CHST3, CHSY1, CHSY3, CSGALNACT1, DSE, XYLT1, XYLT2]
GO:0004920	Adipocytokine signaling pathway	KEGG_10.02.2016	5.8e-06	0.00093	3.03152	32.8571	23	[ACSL1, ACSL3, ACSL4, ADIPOR1, ADIPOR2, AKT2, AKT3, CAMKK2, CPT1A, IKBKB, IRS1, LEP, MAPK10, MTOR, NFKB1, PRKAA1, PRKAB2, PTPN11, RELA, RXRB, SLC2A1, STAT3, TNFRSF1A]

## Sheet: Upreg 3a3l vs untrans
GOID	GOTerm	Ontology Source	Term PValue	Term PValue Corrected with Bonferroni step down	Term PValue Corrected with Bonferroni step down -log(pvalue)	% Associated Genes	Nr. Genes	Associated Genes Found
GO:0004510	Focal adhesion	KEGG_10.02.2016	1.2e-21	3e-19	18.5229	35.1485	71	[ACTN1, ACTN4, AKT2, AKT3, CAV2, CCND3, COL1A1, COL4A2, COL4A5, COL4A6, COL6A2, CTNNB1, DIAPH1, EGFR, ELK1, FLNA, FLNB, FN1, FYN, IGF1R, ITGA10, ITGA2, ITGA3, ITGA4, ITGA5, ITGA6, ITGAV, ITGB1, ITGB3, ITGB5, ITGB8, LAMA3, LAMA5, LAMB1, LAMB2, LAMB3, LAMC1, LAMC2, MAP2K1, MAPK1, MAPK10, MAPK3, MAPK9, MET, MYLK, PAK1, PAK6, PDGFC, PIK3CB, PIK3R1, PIK3R2, PIK3R5, PIP5K1C, PPP1CB, PTK2, PXN, RAC2, RA…
GO:0005200	Pathways in cancer	KEGG_10.02.2016	2.6e-19	6.3e-17	16.2007	25.9446	103	[ABL1, ADCY3, ADCY6, ADCY7, AKT2, AKT3, ARHGEF11, ARNT, BCR, BMP2, CBLB, CCNA1, CDH1, CDKN1A, CDKN1B, CDKN2B, COL4A2, COL4A5, COL4A6, CTBP1, CTNNA1, CTNNB1, DAPK1, DVL1, DVL3, EDNRA, EGFR, EPAS1, FGFR3, FN1, FOS, FOXO1, FZD6, FZD8, GLI1, GLI3, GNA12, GNA13, GNAI1, GNAS, GNB1, GNB5, HDAC2, HIF1A, HSP90B1, IGF1R, IKBKB, ITGA2, ITGA3, ITGA6, ITGAV, ITGB1, JAK1, JUP, LAMA3, LAMA5, LAMB1, LAMB2, LAMB3…
GO:0005205	Proteoglycans in cancer	KEGG_10.02.2016	3.8e-18	9.1e-16	15.041	32.5123	66	[AKT2, AKT3, ANK3, CAMK2D, CAV2, CBLB, CD44, CDKN1A, CTNNB1, CTTN, DROSHA, EGFR, EIF4B, ELK1, EZR, FLNA, FLNB, FN1, FZD6, FZD8, GAB1, GPC1, HIF1A, HPSE, HSPG2, IGF1R, IQGAP1, ITGA2, ITGA5, ITGAV, ITGB1, ITGB3, ITGB5, ITPR1, MAP2K1, MAPK1, MAPK11, MAPK14, MAPK3, MDM2, MET, MYC, PAK1, PDCD4, PIK3CB, PIK3R1, PIK3R2, PIK3R5, PLCG1, PPP1CB, PTK2, PTPN11, PXN, RAF1, RHOA, SDC1, SLC9A1, SOS2, SRC, STAT3…
GO:0004141	Protein processing in endoplasmic reticulum	KEGG_10.02.2016	5.4e-16	1.3e-13	12.8861	33.1361	56	[ATF6B, CANX, CAPN1, CKAP4, CRYAB, DDOST, DNAJB2, EDEM1, EDEM3, EIF2AK1, EIF2AK3, ERN1, ERO1A, GANAB, HSP90B1, MAN1A1, MAN1B1, MAP3K5, MAPK10, MAPK9, MARCH6, MOGS, NFE2L2, NPLOC4, OS9, P4HB, PDIA3, PDIA4, PDIA6, PLAA, RAD23B, RPN1, RPN2, SEC23A, SEC23B, SEC24A, SEC24B, SEC24C, SEC24D, SEC31A, SEC61A1, SEC63, STT3A, STT3B, SYVN1, TRAM1, TUSC3, TXNDC5, UBE2D3, UBE2E1, UBE2E2, UBE4B, UBQLN1, UBQLN2,…
GO:0004360	Axon guidance	KEGG_10.02.2016	5.2e-15	1.2e-12	11.9208	36.2205	46	[ABL1, ABLIM1, ABLIM2, ABLIM3, DPYSL2, EFNA3, EFNB3, EPHA4, EPHB2, EPHB3, EPHB4, FYN, GNAI1, ITGB1, L1CAM, LIMK2, MAPK1, MAPK3, MET, NCK1, NGEF, PAK1, PAK6, PLXNA2, PLXNA3, PLXNB1, PLXNB2, PLXNB3, PPP3CA, PTK2, RAC2, RASA1, RGS3, RHOA, ROBO1, ROBO3, SEMA3C, SEMA3F, SEMA4A, SEMA4B, SEMA4C, SEMA4F, SEMA5B, SEMA6A, SLIT3, UNC5B]
GO:0004919	Thyroid hormone signaling pathway	KEGG_10.02.2016	6e-15	1.4e-12	11.8539	37.2881	44	[AKT2, AKT3, ATP1A1, ATP1B1, ATP2A2, CTNNB1, FOXO1, HDAC2, HDAC3, HIF1A, ITGAV, ITGB3, MAP2K1, MAPK1, MAPK3, MDM2, MED12, MED13L, MED17, MED24, MED30, MYC, NCOA2, NOTCH1, NOTCH2, NOTCH3, NOTCH4, PIK3CB, PIK3R1, PIK3R2, PIK3R5, PLCD1, PLCD3, PLCG1, RAF1, RXRA, RXRB, SLC2A1, SLC9A1, SRC, STAT1, THRA, TP53, TSC2]
GO:0004722	Neurotrophin signaling pathway	KEGG_10.02.2016	1.2e-14	2.8e-12	11.5528	36.6667	44	[ABL1, AKT2, AKT3, CAMK2D, GAB1, IKBKB, IRS1, KIDINS220, MAGED1, MAP2K1, MAP3K5, MAPK1, MAPK10, MAPK11, MAPK14, MAPK3, MAPK7, MAPK9, MAPKAPK2, NFKB1, NGFR, PIK3CB, PIK3R1, PIK3R2, PIK3R5, PLCG1, PRDM4, PSEN1, PTPN11, RAF1, RAPGEF1, RELA, RHOA, RIPK2, RPS6KA1, RPS6KA2, RPS6KA5, SHC1, SHC2, SHC4, SOS2, TP53, TP73, YWHAE]
GO:0004071	Sphingolipid signaling pathway	KEGG_10.02.2016	1.2e-14	2.8e-12	11.5528	36.6667	44	[ABCC1, AKT2, AKT3, ASAH1, CERS2, CERS4, CERS5, CTSD, FYN, GNA12, GNA13, GNAI1, MAP2K1, MAP3K5, MAPK1, MAPK10, MAPK11, MAPK14, MAPK3, MAPK9, NFKB1, PIK3CB, PIK3R1, PIK3R2, PIK3R5, PLD1, PPP2R1A, PPP2R2A, PPP2R2C, PPP2R5C, PPP2R5E, PRKCZ, RAC2, RAF1, RELA, RHOA, S1PR5, SGMS1, SGPP1, SGPP2, SMPD1, SPTLC1, TNFRSF1A, TP53]
GO:0004151	PI3K-Akt signaling pathway	KEGG_10.02.2016	1.5e-14	3.5e-12	11.4559	24.6334	84	[AKT2, AKT3, ATF6B, CCND3, CDKN1A, CDKN1B, COL1A1, COL4A2, COL4A5, COL4A6, COL6A2, DDIT4, EFNA3, EGFR, EIF4B, FGFR3, FN1, GNB1, GNB5, GYS1, HSP90B1, IFNAR1, IGF1R, IKBKB, IRS1, ITGA10, ITGA2, ITGA3, ITGA4, ITGA5, ITGA6, ITGAV, ITGB1, ITGB3, ITGB5, ITGB8, JAK1, LAMA3, LAMA5, LAMB1, LAMB2, LAMB3, LAMC1, LAMC2, LPAR3, LPAR5, MAP2K1, MAPK1, MAPK3, MCL1, MDM2, MET, MYC, NFKB1, NGFR, OSMR, PDGFC, PIK3C…
GO:0004144	Endocytosis	KEGG_10.02.2016	6e-14	1.4e-11	10.8539	26.6409	69	[ACAP3, ADRBK1, AP2A2, AP2M1, ARAP1, ARF1, ARF3, ARF6, ARFGAP1, ARFGAP3, ARFGEF1, ARPC5, ASAP2, ASAP3, CAPZA1, CAV2, CBLB, CHMP7, CLTC, CYTH3, EGFR, EHD2, EPN2, EPS15, FGFR3, HLA-A, HLA-B, HLA-C, HLA-F, IGF1R, IGF2R, IQSEC1, IQSEC2, IST1, LDLR, MDM2, MET, PARD6G, PDCD6IP, PIP5K1C, PLD1, PRKCZ, RAB10, RAB11FIP1, RAB11FIP5, RAB22A, RAB5A, RAB5B, RAB5C, RAB7A, RHOA, RNF41, SH3GLB2, SH3KBP1, SMURF1, …
GO:0004810	Regulation of actin cytoskeleton	KEGG_10.02.2016	2.4e-13	5.6e-11	10.2518	28.0374	60	[ABI2, ACTN1, ACTN4, ARHGEF4, ARHGEF7, ARPC5, DIAPH1, EGFR, EZR, FGFR3, FN1, GNA12, GNA13, GSN, IQGAP1, ITGA10, ITGA2, ITGA3, ITGA4, ITGA5, ITGA6, ITGAV, ITGB1, ITGB3, ITGB5, ITGB8, LIMK2, MAP2K1, MAPK1, MAPK3, MYH9, MYLK, NCKAP1, PAK1, PAK6, PDGFC, PFN2, PIK3CB, PIK3R1, PIK3R2, PIK3R5, PIKFYVE, PIP4K2C, PIP5K1C, PPP1CB, PTK2, PXN, RAC2, RAF1, RHOA, SLC9A1, SOS2, SRC, SSH1, SSH3, TIAM1, VAV3, VCL…
GO:0004072	Phospholipase D signaling pathway	KEGG_10.02.2016	1e-12	2.3e-10	9.63827	31.9444	46	[ADCY3, ADCY6, ADCY7, AGPAT1, AGPAT4, AKT2, AKT3, ARF1, ARF6, CYTH3, DGKA, DGKQ, EGFR, FYN, GAB1, GNA12, GNA13, GNAS, LPAR3, LPAR5, MAP2K1, MAPK1, MAPK3, PDGFC, PIK3CB, PIK3R1, PIK3R2, PIK3R5, PIP5K1C, PLA2G4A, PLA2G4B, PLA2G4E, PLA2G4F, PLCG1, PLD1, PLPP1, PTPN11, RAF1, RALB, RALGDS, RHOA, SHC1, SHC2, SHC4, SOS2, TSC2]
GO:0004910	Insulin signaling pathway	KEGG_10.02.2016	1e-12	2.4e-10	9.61979	32.3741	45	[AKT2, AKT3, CBLB, ELK1, EXOC7, FLOT2, FOXO1, GYS1, HK1, HK2, IKBKB, INPPL1, IRS1, MAP2K1, MAPK1, MAPK10, MAPK3, MAPK9, MKNK2, PHKA2, PIK3CB, PIK3R1, PIK3R2, PIK3R5, PPP1CB, PPP1R3C, PPP1R3D, PRKAB2, PRKAR2A, PRKCZ, PTPN1, PTPRF, PYGB, PYGL, RAF1, RAPGEF1, RHOQ, SHC1, SHC2, SHC4, SOCS2, SOCS3, SOS2, SREBF1, TSC2]
GO:0005160	Hepatitis C	KEGG_10.02.2016	3.6e-12	8.2e-10	9.08619	32.3308	43	[AKT2, AKT3, CDKN1A, CLDN5, CLDN8, EGFR, EIF2AK1, EIF2AK3, IFIT1, IFNAR1, IKBKB, IRF9, JAK1, LDLR, MAPK1, MAPK10, MAPK11, MAPK14, MAPK3, MAPK9, NFKB1, OAS1, OAS2, OAS3, PIK3CB, PIK3R1, PIK3R2, PIK3R5, PPP2R1A, PPP2R2A, PPP2R2C, RAF1, RELA, RXRA, SCARB1, SOCS3, SOS2, STAT1, STAT2, STAT3, TNFRSF1A, TP53, TYK2]
GO:0005222	Small cell lung cancer	KEGG_10.02.2016	6e-12	1.3e-09	8.88606	38.3721	33	[AKT2, AKT3, CDKN1B, CDKN2B, COL4A2, COL4A5, COL4A6, FN1, IKBKB, ITGA2, ITGA3, ITGA6, ITGAV, ITGB1, LAMA3, LAMA5, LAMB1, LAMB2, LAMB3, LAMC1, LAMC2, MYC, NFKB1, PIK3CB, PIK3R1, PIK3R2, PIK3R5, PTK2, RELA, RXRA, RXRB, SKP2, TP53]
GO:0004512	ECM-receptor interaction	KEGG_10.02.2016	7.4e-12	1.6e-09	8.79588	39.0244	32	[AGRN, CD44, COL1A1, COL4A2, COL4A5, COL4A6, COL6A2, DAG1, FN1, HSPG2, ITGA10, ITGA2, ITGA3, ITGA4, ITGA5, ITGA6, ITGAV, ITGB1, ITGB3, ITGB5, ITGB8, LAMA3, LAMA5, LAMB1, LAMB2, LAMB3, LAMC1, LAMC2, SDC1, THBS2, THBS3, TNC]
GO:0005231	Choline metabolism in cancer	KEGG_10.02.2016	8.5e-12	1.9e-09	8.72125	35.6436	36	[AKT2, AKT3, CHKB, DGKA, DGKQ, EGFR, FOS, HIF1A, LYPLA1, MAP2K1, MAPK1, MAPK10, MAPK3, MAPK9, PDGFC, PIK3CB, PIK3R1, PIK3R2, PIK3R5, PIP5K1C, PLA2G4A, PLA2G4B, PLA2G4E, PLA2G4F, PLCG1, PLD1, PLPP1, RAC2, RAF1, RALGDS, SLC44A1, SOS2, SP1, TSC2, WASF2, WASL]
GO:0005100	Bacterial invasion of epithelial cells	KEGG_10.02.2016	9e-12	2e-09	8.69897	39.7436	31	[ARPC5, CAV2, CBLB, CDH1, CLTC, CTNNA1, CTNNB1, CTTN, ELMO2, FN1, GAB1, ITGA5, ITGB1, MET, PIK3CB, PIK3R1, PIK3R2, PIK3R5, PTK2, PXN, RHOA, SEPT2, SEPT8, SEPT9, SHC1, SHC2, SHC4, SRC, VCL, WASF2, WASL]
GO:0005220	Chronic myeloid leukemia	KEGG_10.02.2016	4.2e-11	9.5e-09	8.02228	39.726	29	[ABL1, AKT2, AKT3, BCR, CBLB, CDKN1A, CDKN1B, CTBP1, HDAC2, IKBKB, MAP2K1, MAPK1, MAPK3, MDM2, MYC, NFKB1, PIK3CB, PIK3R1, PIK3R2, PIK3R5, PTPN11, RAF1, RELA, SHC1, SHC2, SHC4, SOS2, TGFBR2, TP53]
GO:0004012	ErbB signaling pathway	KEGG_10.02.2016	4.7e-11	1e-08	8	36.7816	32	[ABL1, AKT2, AKT3, CAMK2D, CBLB, CDKN1A, CDKN1B, EGFR, ELK1, EREG, GAB1, MAP2K1, MAPK1, MAPK10, MAPK3, MAPK9, MYC, NCK1, PAK1, PAK6, PIK3CB, PIK3R1, PIK3R2, PIK3R5, PLCG1, PTK2, RAF1, SHC1, SHC2, SHC4, SOS2, SRC]
GO:0004014	Ras signaling pathway	KEGG_10.02.2016	5.2e-11	1.1e-08	7.95861	25.5507	58	[ABL1, AKT2, AKT3, ARF6, EFNA3, EGFR, ELK1, ETS2, FGFR3, GAB1, GNB1, GNB5, HTR7, IGF1R, IKBKB, KSR1, MAP2K1, MAPK1, MAPK10, MAPK3, MAPK9, MET, MLLT4, NFKB1, NGFR, PAK1, PAK6, PDGFC, PIK3CB, PIK3R1, PIK3R2, PIK3R5, PLA2G4A, PLA2G4B, PLA2G4E, PLA2G4F, PLCG1, PLD1, PTPN11, RAB5A, RAB5B, RAB5C, RAC2, RAF1, RALB, RALGDS, RASA1, RELA, RGL2, RHOA, SHC1, SHC2, SHC4, SOS2, STK4, SYNGAP1, TIAM1, VEGFA]
GO:0004370	VEGF signaling pathway	KEGG_10.02.2016	6.6e-11	1.4e-08	7.85387	42.623	26	[AKT2, AKT3, MAP2K1, MAPK1, MAPK11, MAPK14, MAPK3, MAPKAPK2, MAPKAPK3, PIK3CB, PIK3R1, PIK3R2, PIK3R5, PLA2G4A, PLA2G4B, PLA2G4E, PLA2G4F, PLCG1, PPP3CA, PTK2, PXN, RAC2, RAF1, SHC2, SRC, VEGFA]
GO:0004142	Lysosome	KEGG_10.02.2016	7.1e-11	1.5e-08	7.82391	31.7073	39	[ABCA2, AP1B1, AP1G1, AP1G2, AP3S1, ARSA, ASAH1, ATP6AP1, CD164, CLTC, CTSB, CTSC, CTSD, CTSV, ENTPD4, GGA3, GLB1, GM2A, GNPTAB, GNS, GUSB, HEXB, IDS, IDUA, IGF2R, LAMP2, LAPTM4B, LGMN, LIPA, M6PR, MAN2B1, MANBA, NPC1, PSAP, SCARB2, SLC11A2, SMPD1, SUMF1, TPP1]
GO:0004931	Insulin resistance	KEGG_10.02.2016	1e-10	2.2e-08	7.65758	33.0275	36	[AKT2, AKT3, CPT1A, CPT1B, FOXO1, GYS1, IKBKB, IRS1, MAPK10, MAPK9, MGEA5, NFKB1, OGT, PIK3CB, PIK3R1, PIK3R2, PIK3R5, PPP1CB, PPP1R3C, PPP1R3D, PPP2R4, PRKAB2, PRKCZ, PTPN1, PTPN11, PTPRF, PYGB, PYGL, RELA, RPS6KA1, RPS6KA2, SLC2A1, SOCS3, SREBF1, STAT3, TNFRSF1A]
GO:0004068	FoxO signaling pathway	KEGG_10.02.2016	3.2e-10	6.9e-08	7.16115	29.8507	40	[AKT2, AKT3, ATM, BCL6, CAT, CCNG2, CDKN1A, CDKN1B, CDKN2B, EGFR, FOXO1, GABARAPL1, IGF1R, IKBKB, IRS1, MAP2K1, MAPK1, MAPK10, MAPK11, MAPK14, MAPK3, MAPK9, MDM2, PIK3CB, PIK3R1, PIK3R2, PIK3R5, PLK2, PRKAB2, RAF1, RBL2, SGK1, SKP2, SOD2, SOS2, STAT3, STK4, TGFBR2, TNFSF10, USP7]
GO:0004066	HIF-1 signaling pathway	KEGG_10.02.2016	3.5e-10	7.6e-08	7.11919	33.0097	34	[AKT2, AKT3, ARNT, CAMK2D, CDKN1A, CDKN1B, EGFR, HIF1A, HK1, HK2, IFNGR1, IFNGR2, IGF1R, LDHA, MAP2K1, MAPK1, MAPK3, MKNK2, NFKB1, PDK1, PFKL, PGK1, PIK3CB, PIK3R1, PIK3R2, PIK3R5, PLCG1, RELA, SERPINE1, SLC2A1, STAT3, TFRC, TIMP1, VEGFA]
GO:0004520	Adherens junction	KEGG_10.02.2016	3.5e-10	7.7e-08	7.11351	37.8378	28	[ACTN1, ACTN4, CDH1, CTNNA1, CTNNB1, CTNND1, EGFR, FARP2, FYN, IGF1R, IQGAP1, MAPK1, MAPK3, MET, MLLT4, PTPN1, PTPRF, PTPRM, PVRL1, PVRL4, RAC2, RHOA, SNAI2, SRC, TGFBR2, VCL, WASF2, WASL]
GO:0005212	Pancreatic cancer	KEGG_10.02.2016	5.4e-10	1.1e-07	6.95861	39.3939	26	[AKT2, AKT3, EGFR, IKBKB, JAK1, MAP2K1, MAPK1, MAPK10, MAPK3, MAPK9, NFKB1, PIK3CB, PIK3R1, PIK3R2, PIK3R5, PLD1, RAC2, RAF1, RALB, RALGDS, RELA, STAT1, STAT3, TGFBR2, TP53, VEGFA]
GO:0005230	Central carbon metabolism in cancer	KEGG_10.02.2016	8e-10	1.7e-07	6.76955	38.806	26	[AKT2, AKT3, EGFR, FGFR3, GLS, HIF1A, HK1, HK2, LDHA, MAP2K1, MAPK1, MAPK3, MET, MYC, PDK1, PFKL, PFKM, PGAM1, PIK3CB, PIK3R1, PIK3R2, PIK3R5, RAF1, SIRT3, SLC2A1, TP53]
GO:0005146	Amoebiasis	KEGG_10.02.2016	8.6e-10	1.8e-07	6.74473	32.6733	33	[ACTN1, ACTN4, COL1A1, COL4A2, COL4A5, COL4A6, FN1, GNAS, LAMA3, LAMA5, LAMB1, LAMB2, LAMB3, LAMC1, LAMC2, NFKB1, PIK3CB, PIK3R1, PIK3R2, PIK3R5, PTK2, RAB5A, RAB5B, RAB5C, RAB7A, RELA, SERPINB1, SERPINB13, SERPINB2, SERPINB3, SERPINB4, TLR2, VCL]
GO:0004917	Prolactin signaling pathway	KEGG_10.02.2016	9.3e-10	1.9e-07	6.72125	37.5	27	[AKT2, AKT3, CISH, FOS, MAP2K1, MAPK1, MAPK10, MAPK11, MAPK14, MAPK3, MAPK9, NFKB1, PIK3CB, PIK3R1, PIK3R2, PIK3R5, RAF1, RELA, SHC1, SHC2, SHC4, SOCS2, SOCS3, SOS2, SRC, STAT1, STAT3]
GO:0004666	Fc gamma R-mediated phagocytosis	KEGG_10.02.2016	1.6e-09	3.3e-07	6.48149	33.3333	31	[AKT2, AKT3, ARF6, ARPC5, ASAP2, ASAP3, GSN, INPP5D, INPPL1, LIMK2, MAP2K1, MAPK1, MAPK3, PAK1, PIK3CB, PIK3R1, PIK3R2, PIK3R5, PIP5K1C, PLA2G4A, PLA2G4B, PLA2G4E, PLA2G4F, PLCG1, PLD1, PLPP1, RAC2, RAF1, VAV3, WASF2, WASL]
GO:0005131	Shigellosis	KEGG_10.02.2016	2.1e-09	4.4e-07	6.35655	38.4615	25	[ABL1, ARPC5, CD44, CTTN, DIAPH1, ELMO2, FBXW11, IKBKB, ITGA5, ITGB1, MAPK1, MAPK10, MAPK11, MAPK14, MAPK3, MAPK9, NFKB1, NOD2, PFN2, RELA, RIPK2, SRC, VCL, WASF2, WASL]
GO:0004933	AGE-RAGE signaling pathway in diabetic complications	KEGG_10.02.2016	3.7e-09	7.7e-07	6.11351	31.6832	32	[AKT2, AKT3, CDKN1B, COL1A1, COL4A2, COL4A5, COL4A6, DIAPH1, EGR1, FN1, FOXO1, MAPK1, MAPK10, MAPK11, MAPK14, MAPK3, MAPK9, NFKB1, PIK3CB, PIK3R1, PIK3R2, PIK3R5, PLCD1, PLCD3, PLCG1, PRKCZ, RELA, SERPINE1, STAT1, STAT3, TGFBR2, VEGFA]
GO:0005161	Hepatitis B	KEGG_10.02.2016	5.1e-09	1e-06	6	27.3973	40	[AKT2, AKT3, ATF6B, ATP6AP1, CASP10, CCNA1, CDKN1A, CDKN1B, DDB1, DDX3X, EGR2, ELK1, FOS, HSPG2, IFNAR1, IKBKB, JAK1, MAP2K1, MAPK1, MAPK10, MAPK3, MAPK9, MYC, MYD88, NFKB1, PIK3CB, PIK3R1, PIK3R2, PIK3R5, RAF1, RELA, SRC, STAT1, STAT2, STAT3, STAT6, TLR2, TP53, YWHAQ, YWHAZ]
GO:0005164	Influenza A	KEGG_10.02.2016	5.1e-09	1e-06	6	25.7143	45	[ADAR, AGFG1, AKT2, AKT3, BCL2L2-PABPN1, CASP1, DDX39B, EIF2AK1, EIF2AK3, FURIN, IFNAR1, IFNGR1, IFNGR2, IKBKB, IRF9, IVNS1ABP, JAK1, MAP2K1, MAPK1, MAPK10, MAPK11, MAPK14, MAPK3, MAPK9, MX1, MYD88, NFKB1, NLRX1, OAS1, OAS2, OAS3, PIK3CB, PIK3R1, PIK3R2, PIK3R5, RAF1, RELA, SOCS3, STAT1, STAT2, TNFRSF1A, TNFSF10, TYK2, VDAC1, XPO1]
GO:0005145	Toxoplasmosis	KEGG_10.02.2016	4.9e-09	1e-06	6	29.661	35	[AKT2, AKT3, GNAI1, IFNGR1, IFNGR2, IKBKB, ITGA6, ITGB1, JAK1, LAMA3, LAMA5, LAMB1, LAMB2, LAMB3, LAMC1, LAMC2, LDLR, MAPK1, MAPK10, MAPK11, MAPK14, MAPK3, MAPK9, MYD88, NFKB1, PIK3CB, PIK3R1, PIK3R2, PIK3R5, RELA, STAT1, STAT3, TLR2, TNFRSF1A, TYK2]
GO:0000510	N-Glycan biosynthesis	KEGG_10.02.2016	2.6e-08	5.3e-06	5.27572	40.8163	20	[ALG13, B4GALT1, B4GALT2, B4GALT3, DDOST, DPAGT1, GANAB, MAN1A1, MAN1B1, MAN2A1, MAN2A2, MGAT4B, MGAT5, MOGS, RPN1, RPN2, ST6GAL1, STT3A, STT3B, TUSC3]
GO:0004664	Fc epsilon RI signaling pathway	KEGG_10.02.2016	3.2e-08	6.5e-06	5.18709	35.2941	24	[AKT2, AKT3, FYN, INPP5D, MAP2K1, MAPK1, MAPK10, MAPK11, MAPK14, MAPK3, MAPK9, PIK3CB, PIK3R1, PIK3R2, PIK3R5, PLA2G4A, PLA2G4B, PLA2G4E, PLA2G4F, PLCG1, RAC2, RAF1, SOS2, VAV3]
GO:0005142	Chagas disease (American trypanosomiasis)	KEGG_10.02.2016	3.2e-08	6.6e-06	5.18046	29.8077	31	[ACE, AKT2, AKT3, C3, CFLAR, FOS, GNAI1, GNAS, IFNGR1, IFNGR2, IKBKB, MAPK1, MAPK10, MAPK11, MAPK14, MAPK3, MAPK9, MYD88, NFKB1, PIK3CB, PIK3R1, PIK3R2, PIK3R5, PPP2R1A, PPP2R2A, PPP2R2C, RELA, SERPINE1, TGFBR2, TLR2, TNFRSF1A]
GO:0005162	Measles	KEGG_10.02.2016	7.9e-08	1.5e-05	4.82391	26.4706	36	[ADAR, AKT2, AKT3, CBLB, CCND3, CD46, CDKN1B, EIF2AK1, EIF2AK3, EIF3H, FYN, IFNAR1, IFNGR1, IFNGR2, IRF9, JAK1, MX1, MYD88, NFKB1, OAS1, OAS2, OAS3, PIK3CB, PIK3R1, PIK3R2, PIK3R5, RAB9A, RELA, STAT1, STAT2, STAT3, TLR2, TNFSF10, TP53, TP73, TYK2]
GO:0005132	Salmonella infection	KEGG_10.02.2016	7.6e-08	1.5e-05	4.82391	31.3953	27	[ARPC5, CASP1, DYNC1H1, DYNC1LI2, FLNA, FLNB, FOS, IFNGR1, IFNGR2, KLC1, KLC4, MAPK1, MAPK10, MAPK11, MAPK14, MAPK3, MAPK9, MYD88, MYH9, NFKB1, PFN2, PKN2, PLEKHM2, RAB7A, RELA, WASF2, WASL]
GO:0004015	Rap1 signaling pathway	KEGG_10.02.2016	1.2e-07	2.5e-05	4.60206	22.7488	48	[ADCY3, ADCY6, ADCY7, AKT2, AKT3, CDH1, CTNNB1, CTNND1, EFNA3, EGFR, FARP2, FGFR3, GNAI1, GNAS, ID1, IGF1R, ITGB1, ITGB3, LPAR3, LPAR5, MAGI3, MAP2K1, MAPK1, MAPK11, MAPK14, MAPK3, MET, MLLT4, NGFR, PARD6G, PDGFC, PFN2, PIK3CB, PIK3R1, PIK3R2, PIK3R5, PLCG1, PRKCZ, PRKD3, RAC2, RAF1, RALB, RALGDS, RAPGEF1, RHOA, SRC, TIAM1, VEGFA]
GO:0004668	TNF signaling pathway	KEGG_10.02.2016	1.3e-07	2.6e-05	4.58503	28.1818	31	[AKT2, AKT3, ATF6B, BAG4, CASP10, CFLAR, CX3CL1, DNM1L, FOS, IKBKB, JAG1, JUNB, MAP2K1, MAP3K5, MAPK1, MAPK10, MAPK11, MAPK14, MAPK3, MAPK9, MMP14, NFKB1, NOD2, PIK3CB, PIK3R1, PIK3R2, PIK3R5, RELA, RPS6KA5, SOCS3, TNFRSF1A]
GO:0004611	Platelet activation	KEGG_10.02.2016	1.5e-07	3e-05	4.52288	27.0492	33	[ADCY3, ADCY6, ADCY7, AKT2, AKT3, COL1A1, FYN, GNA13, GNAI1, GNAS, ITGA2, ITGB1, ITGB3, ITPR1, MAPK1, MAPK11, MAPK14, MAPK3, MYLK, PIK3CB, PIK3R1, PIK3R2, PIK3R5, PLA2G4A, PLA2G4B, PLA2G4E, PLA2G4F, PPP1CB, PRKCZ, PTGS1, RHOA, SRC, STIM1]
GO:0005203	Viral carcinogenesis	KEGG_10.02.2016	1.5e-07	3e-05	4.52288	22.9268	47	[ACTN1, ACTN4, ATF6B, C3, CCNA1, CCND3, CDKN1A, CDKN1B, CDKN2B, CHD4, DDB1, DDX3X, EGR2, GSN, HDAC2, HDAC3, HDAC5, HDAC7, HLA-A, HLA-B, HLA-C, HLA-F, IRF9, JAK1, MAPK1, MAPK3, MAPKAPK2, MDM2, NFKB1, PIK3CB, PIK3R1, PIK3R2, PIK3R5, PXN, RBL2, RELA, RHOA, SKP2, SND1, SRC, STAT3, TP53, UBR4, USP7, YWHAE, YWHAQ, YWHAZ]
GO:0005219	Bladder cancer	KEGG_10.02.2016	2.2e-07	4.3e-05	4.36653	41.4634	17	[CDH1, CDKN1A, DAPK1, EGFR, FGFR3, MAP2K1, MAPK1, MAPK3, MDM2, MMP1, MYC, RAF1, RPS6KA5, SRC, TP53, TYMP, VEGFA]
GO:0004920	Adipocytokine signaling pathway	KEGG_10.02.2016	2.7e-07	5.3e-05	4.27572	32.8571	23	[ACSL1, ACSL3, ACSL4, ADIPOR1, AKT2, AKT3, CAMKK2, CPT1A, CPT1B, IKBKB, IRS1, MAPK10, MAPK9, NFKB1, PRKAB2, PTPN11, RELA, RXRA, RXRB, SLC2A1, SOCS3, STAT3, TNFRSF1A]
GO:0004380	Osteoclast differentiation	KEGG_10.02.2016	3e-07	5.8e-05	4.23657	25.9542	34	[AKT2, AKT3, FOS, FOSL2, FYN, IFNAR1, IFNGR1, IFNGR2, IKBKB, IRF9, ITGB3, JAK1, JUNB, MAP2K1, MAPK1, MAPK10, MAPK11, MAPK14, MAPK3, MAPK9, NCF2, NFKB1, PIK3CB, PIK3R1, PIK3R2, PIK3R5, PPP3CA, RELA, SOCS3, STAT1, STAT2, TGFBR2, TNFRSF1A, TYK2]
GO:0004120	Ubiquitin mediated proteolysis	KEGG_10.02.2016	3e-07	5.8e-05	4.23657	25.5474	35	[ANAPC5, CBLB, CUL3, CUL4B, CUL7, DDB1, FBXO4, FBXW11, FBXW8, HERC1, HERC3, HERC4, HUWE1, KLHL9, MDM2, PIAS3, RFWD2, SKP2, SMURF1, SOCS3, SYVN1, TRIM37, TRIP12, UBA1, UBA7, UBE2D3, UBE2E1, UBE2E2, UBE2H, UBE2L6, UBE2Z, UBE3B, UBE3C, UBE4B, UBR5]
GO:0004010	MAPK signaling pathway	KEGG_10.02.2016	3.3e-07	6.4e-05	4.19382	21.1765	54	[AKT2, AKT3, CDC25B, DUSP1, DUSP16, DUSP6, DUSP7, EGFR, ELK1, FGFR3, FLNA, FLNB, FOS, GNA12, IKBKB, MAP2K1, MAP3K11, MAP3K12, MAP3K4, MAP3K5, MAP4K2, MAP4K4, MAPK1, MAPK10, MAPK11, MAPK14, MAPK3, MAPK7, MAPK8IP2, MAPK9, MAPKAPK2, MAPKAPK3, MKNK2, MYC, NFKB1, PAK1, PLA2G4A, PLA2G4B, PLA2G4E, PLA2G4F, PPM1B, PPP3CA, RAC2, RAF1, RASA1, RELA, RPS6KA1, RPS6KA2, RPS6KA5, SOS2, STK4, TGFBR2, TNFRSF1A, T…
GO:0005211	Renal cell carcinoma	KEGG_10.02.2016	3.7e-07	7.1e-05	4.14874	33.3333	22	[AKT2, AKT3, ARNT, EPAS1, GAB1, HIF1A, MAP2K1, MAPK1, MAPK3, MET, PAK1, PAK6, PIK3CB, PIK3R1, PIK3R2, PIK3R5, PTPN11, RAF1, RAPGEF1, SLC2A1, SOS2, VEGFA]
GO:0004915	Estrogen signaling pathway	KEGG_10.02.2016	5e-07	9.5e-05	4.02228	28.2828	28	[ADCY3, ADCY6, ADCY7, AKT2, AKT3, ATF6B, EGFR, FKBP5, FOS, GABBR1, GNAI1, GNAS, HSP90B1, ITPR1, MAP2K1, MAPK1, MAPK3, PIK3CB, PIK3R1, PIK3R2, PIK3R5, RAF1, SHC1, SHC2, SHC4, SOS2, SP1, SRC]
GO:0005210	Colorectal cancer	KEGG_10.02.2016	5.1e-07	9.6e-05	4.01773	33.871	21	[AKT2, AKT3, CTNNB1, FOS, MAP2K1, MAPK1, MAPK10, MAPK3, MAPK9, MSH6, MYC, PIK3CB, PIK3R1, PIK3R2, PIK3R5, RAC2, RAF1, RALGDS, RHOA, TGFBR2, TP53]
GO:0004330	Notch signaling pathway	KEGG_10.02.2016	5.9e-07	0.00011	3.95861	37.5	18	[ADAM17, APH1A, CTBP1, DTX4, DVL1, DVL3, HDAC2, JAG1, JAG2, NCOR2, NCSTN, NOTCH1, NOTCH2, NOTCH3, NOTCH4, NUMB, NUMBL, PSEN1]
GO:0004912	GnRH signaling pathway	KEGG_10.02.2016	1e-06	0.00019	3.72125	28.5714	26	[ADCY3, ADCY6, ADCY7, CAMK2D, EGFR, ELK1, GNAS, ITPR1, MAP2K1, MAP3K4, MAPK1, MAPK10, MAPK11, MAPK14, MAPK3, MAPK7, MAPK9, MMP14, PLA2G4A, PLA2G4B, PLA2G4E, PLA2G4F, PLD1, RAF1, SOS2, SRC]
GO:0005168	Herpes simplex infection	KEGG_10.02.2016	1e-06	0.00019	3.72125	22.7027	42	[C3, EIF2AK1, EIF2AK3, FOS, GTF2IRD1, HCFC1, HLA-A, HLA-B, HLA-C, HLA-F, HMGN1, IFIT1, IFNAR1, IFNGR1, IFNGR2, IKBKB, IRF9, JAK1, MAPK10, MAPK9, MYD88, NFKB1, OAS1, OAS2, OAS3, PER1, PPP1CB, PTPN11, PVRL1, RELA, SKP2, SOCS3, SRSF4, SRSF5, STAT1, STAT2, TAF6, TLR2, TNFRSF1A, TP53, TYK2, USP7]
GO:0005214	Glioma	KEGG_10.02.2016	1.2e-06	0.00022	3.65758	32.3077	21	[AKT2, AKT3, CAMK2D, CDKN1A, EGFR, IGF1R, MAP2K1, MAPK1, MAPK3, MDM2, PIK3CB, PIK3R1, PIK3R2, PIK3R5, PLCG1, RAF1, SHC1, SHC2, SHC4, SOS2, TP53]
GO:0005221	Acute myeloid leukemia	KEGG_10.02.2016	2.3e-06	0.00042	3.37675	33.3333	19	[AKT2, AKT3, CCNA1, IKBKB, JUP, MAP2K1, MAPK1, MAPK3, MYC, NFKB1, PIK3CB, PIK3R1, PIK3R2, PIK3R5, RAF1, RELA, SOS2, STAT3, ZBTB16]
GO:0005213	Endometrial cancer	KEGG_10.02.2016	2.3e-06	0.00042	3.37675	34.6154	18	[AKT2, AKT3, CDH1, CTNNA1, CTNNB1, EGFR, ELK1, MAP2K1, MAPK1, MAPK3, MYC, PIK3CB, PIK3R1, PIK3R2, PIK3R5, RAF1, SOS2, TP53]
GO:0005120	Epithelial cell signaling in Helicobacter pylori infection	KEGG_10.02.2016	2.8e-06	0.00051	3.29243	30.8824	21	[ADAM10, ADAM17, ATP6AP1, ATP6V1A, ATP6V1B2, EGFR, F11R, IKBKB, JAM3, MAPK10, MAPK11, MAPK14, MAPK9, MET, NFKB1, PAK1, PLCG1, PTPN11, PTPRZ1, RELA, SRC]
GO:0004390	Hippo signaling pathway	KEGG_10.02.2016	2.8e-06	0.00051	3.29243	23.3766	36	[AJUBA, BMP2, BMP6, CCND3, CDH1, CSNK1D, CTNNA1, CTNNB1, DLG4, DVL1, DVL3, FBXW11, FRMD6, FZD6, FZD8, ID1, LATS1, LIMD1, MOB1A, MYC, PARD6G, PPP1CB, PPP2R1A, PPP2R2A, PPP2R2C, PRKCZ, SERPINE1, SNAI2, TGFBR2, TP73, WNT10A, WNT5A, YAP1, YWHAE, YWHAQ, YWHAZ]
GO:0004145	Phagosome	KEGG_10.02.2016	2.8e-06	0.00051	3.29243	23.3766	36	[ATP6AP1, ATP6V1A, ATP6V1B2, C1R, C3, CANX, DYNC1H1, DYNC1LI2, HLA-A, HLA-B, HLA-C, HLA-F, ITGA2, ITGA5, ITGAV, ITGB1, ITGB3, ITGB5, LAMP2, M6PR, NCF2, PIKFYVE, PLA2R1, RAB5A, RAB5B, RAB5C, RAB7A, SCARB1, SEC61A1, STX12, TFRC, THBS2, THBS3, TLR2, TUBA4A, VAMP3]
GO:0005412	Arrhythmogenic right ventricular cardiomyopathy (ARVC)	KEGG_10.02.2016	3.3e-06	0.0006	3.22185	29.7297	22	[ACTN1, ACTN4, ATP2A2, CTNNA1, CTNNB1, DAG1, DSC2, DSP, GJA1, ITGA10, ITGA2, ITGA3, ITGA4, ITGA5, ITGA6, ITGAV, ITGB1, ITGB3, ITGB5, ITGB8, JUP, PKP2]
GO:0004152	AMPK signaling pathway	KEGG_10.02.2016	3.5e-06	0.00062	3.20761	25	31	[ADIPOR1, AKT2, AKT3, CAB39, CAMKK2, CCNA1, CPT1A, CPT1B, FOXO1, GYS1, HMGCR, IGF1R, IRS1, PFKL, PFKM, PIK3CB, PIK3R1, PIK3R2, PIK3R5, PPP2R1A, PPP2R2A, PPP2R2C, PPP2R5C, PPP2R5E, PRKAB2, RAB10, SCD5, SREBF1, TBC1D1, TSC2, ULK1]
GO:0004070	Phosphatidylinositol signaling system	KEGG_10.02.2016	4.7e-06	0.00083	3.08092	26.5306	26	[CDS1, DGKA, DGKQ, IMPA2, INPP4A, INPP5D, INPPL1, IP6K1, IP6K2, ITPK1, ITPKB, ITPR1, MTMR2, MTMR3, PI4KA, PI4KB, PIK3CB, PIK3R1, PIK3R2, PIK3R5, PIKFYVE, PIP4K2C, PIP5K1C, PLCD1, PLCD3, PLCG1]
GO:0004660	T cell receptor signaling pathway	KEGG_10.02.2016	4.8e-06	0.00086	3.0655	25.9615	27	[AKT2, AKT3, CBLB, FOS, FYN, IKBKB, MAP2K1, MAPK1, MAPK11, MAPK14, MAPK3, MAPK9, NCK1, NFKB1, PAK1, PAK6, PIK3CB, PIK3R1, PIK3R2, PIK3R5, PLCG1, PPP3CA, RAF1, RELA, RHOA, SOS2, VAV3]
GO:0004150	mTOR signaling pathway	KEGG_10.02.2016	5.5e-06	0.00097	3.01323	31.6667	19	[AKT2, AKT3, CAB39, DDIT4, EIF4B, HIF1A, IKBKB, IRS1, MAPK1, MAPK3, PIK3CB, PIK3R1, PIK3R2, PIK3R5, RPS6KA1, RPS6KA2, TSC2, ULK1, VEGFA]
