# Supplementary material for: Hit-and-run epigenetic editing prevents senescence entry in primary breast cells from healthy donors
Source: Nat Commun. 2017 Nov 13;8:1450. doi: 10.1038/s41467-017-01078-2 (PMC5684409; doi:10.1038/s41467-017-01078-2)
Supplement: Supplementary file 8 — Supplementary Data 3 [file 41467_2017_1078_MOESM8_ESM.xlsx]

## Sheet: 2016.10.21 all OK_delta GENEs
Supplementary Data 3. Transcripts differentially expressed between dCas9 3A3L and 3A3LΔ targeted primary myoepithelial cells, 10 days post-transfection, after targeting CDKN2A, RASSF1, HIC1 and PTEN
Feature	ID	FDR
ISG15	ENSG00000187608	1.21171e-15
TMEM52	ENSG00000178821	0.000499562
C1orf93	ENSG00000157870	6.85684e-05
C1orf93	ENSG00000157870	2.18628e-05
ARHGEF16	ENSG00000130762	6.24415e-05
MEGF6	ENSG00000162591	1.60673e-05
TPRG1L	ENSG00000158109	2.85944e-10
WRAP73	ENSG00000116213	1.11273e-17
NPHP4	ENSG00000131697	2.77835e-06
RPL22	ENSG00000116251	2.54223e-15
PER3	ENSG00000049246	3.35906e-09
SPSB1	ENSG00000171621	0.000115916
PIK3CD	ENSG00000171608	0.000238189
FBXO2	ENSG00000116661	0.000455824
MAD2L2	ENSG00000116670	0.000512866
MTHFR	ENSG00000177000	0.0001207
PLOD1	ENSG00000083444	2.04649e-09
DHRS3	ENSG00000162496	4.4861e-06
EFHD2	ENSG00000142634	1.01493e-05
FBLIM1	ENSG00000162458	4.2045e-08
ARHGEF19-AS1	ENSG00000234166	3.41341e-16
NECAP2	ENSG00000157191	0.000885763
RP1-37C10.3	ENSG00000226526	2.35092e-06
SDHB	ENSG00000117118	0.000372781
RP13-279N23.2	ENSG00000255275	0.000955572
RP3-340N1.5	ENSG00000225986	9.50906e-11
CAMK2N1	ENSG00000162545	1.61761e-05
LDLRAD2	ENSG00000187942	5.63697e-09
LDLRAD2	ENSG00000187942	2.08898e-09
EPHB2	ENSG00000133216	1.15627e-10
E2F2	ENSG00000007968	0.000338242
LYPLA2	ENSG00000011009	0.000707236
GALE	ENSG00000117308	3.98919e-07
IL22RA1	ENSG00000142677	1.70975e-08
RP11-10N16.3	ENSG00000232298	9.15427e-06
C1orf201	ENSG00000001460	1.21292e-05
CLIC4	ENSG00000169504	2.38662e-05
RP1-125I3.2	ENSG00000236528	1.27098e-05
RP1-125I3.2	ENSG00000236528	2.60777e-06
STMN1	ENSG00000117632	4.39534e-19
PAFAH2	ENSG00000158006	0.000184222
EXTL1	ENSG00000158008	1.04535e-08
CEP85	ENSG00000130695	0.000616479
AIM1L	ENSG00000176092	1.03479e-07
HMGN2	ENSG00000198830	3.38868e-08
FAM46B	ENSG00000158246	1.68137e-05
IFI6	ENSG00000126709	2.11221e-12
SMPDL3B	ENSG00000130768	2.11583e-09
SMPDL3B	ENSG00000130768	0.000717041
RCC1	ENSG00000180198	2.11184e-05
RCC1	ENSG00000180198	0.000550195
SRSF4	ENSG00000116350	1.19068e-05
SDC3	ENSG00000162512	0.000143905
RP11-73M7.1	ENSG00000229167	0.000359214
TINAGL1	ENSG00000142910	8.10191e-07
RP11-84A19.3	ENSG00000254545	2.76829e-05
CCDC28B	ENSG00000160050	4.15899e-06
MARCKSL1	ENSG00000175130	7.16323e-06
RBBP4	ENSG00000162521	0.000116209
YARS	ENSG00000134684	0.000277998
TRIM62	ENSG00000116525	9.46208e-05
CLSPN	ENSG00000092853	1.39463e-05
DNALI1	ENSG00000163879	0.000246085
CDCA8	ENSG00000134690	9.95416e-19
AKIRIN1	ENSG00000174574	0.00011821
MFSD2A	ENSG00000168389	4.91746e-06
EDN2	ENSG00000127129	1.09799e-09
CDC20	ENSG00000117399	2.458e-39
KDM4A	ENSG00000066135	5.29888e-05
KDM4A	ENSG00000066135	0.00072063
ARTN	ENSG00000117407	0.000207412
KIF2C	ENSG00000142945	0
KIF2C	ENSG00000142945	6.28197e-09
BTBD19	ENSG00000222009	1.62295e-07
HPDL	ENSG00000186603	6.82806e-08
MUTYH	ENSG00000132781	4.48628e-06
NASP	ENSG00000132780	2.09346e-11
PIK3R3	ENSG00000117461	3.24378e-05
PIK3R3	ENSG00000117461	1.51e-13
RAD54L	ENSG00000085999	2.36654e-09
RP11-543D5.3	ENSG00000204018	0.000732574
FAF1	ENSG00000185104	0.000400002
CDKN2C	ENSG00000123080	6.35715e-11
ORC1	ENSG00000085840	2.35817e-16
LRP8	ENSG00000157193	5.82793e-07
MRPL37	ENSG00000116221	0.000959842
PCSK9	ENSG00000169174	6.49429e-15
PPAP2B	ENSG00000162407	1.45026e-08
KANK4	ENSG00000132854	2.49452e-10
USP1	ENSG00000162607	1.91639e-06
ROR1	ENSG00000185483	0.000947269
AK4	ENSG00000162433	8.5304e-05
LEPR	ENSG00000116678	1.45064e-06
DEPDC1	ENSG00000024526	2.09012e-07
NEXN-AS1	ENSG00000235927	1.12809e-07
IFI44L	ENSG00000137959	1.63234e-09
IFI44	ENSG00000137965	1.7457e-05
TTLL7	ENSG00000137941	0.000245055
CYR61	ENSG00000142871	3.31955e-14
CLCA4	ENSG00000016602	0.000494998
GBP3	ENSG00000117226	9.19015e-06
GBP1	ENSG00000117228	1.51317e-06
GBP2	ENSG00000162645	5.20161e-05
CDC7	ENSG00000097046	3.91483e-05
EPHX4	ENSG00000172031	1.16788e-10
EVI5	ENSG00000067208	0.000319784
RP11-148B18.3	ENSG00000226835	6.43623e-06
F3	ENSG00000117525	0.000277845
AKNAD1	ENSG00000162641	4.6304e-10
WDR47	ENSG00000085433	4.89554e-07
TAF13	ENSG00000197780	1.76372e-06
PSRC1	ENSG00000134222	3.61673e-17
SLC6A17	ENSG00000197106	0.000972812
SLC16A4	ENSG00000168679	2.4347e-12
KCND3	ENSG00000171385	1.04564e-06
AP4B1	ENSG00000134262	0.000425716
VTCN1	ENSG00000134258	1.49405e-06
PHGDH	ENSG00000092621	2.94316e-22
FAM72B	ENSG00000188610	0.00011821
GJA5	ENSG00000143140	8.96422e-21
GJA5	ENSG00000143140	6.5745e-14
HIST2H2BE	ENSG00000184678	9.58366e-16
SV2A	ENSG00000159164	9.69062e-05
ANP32E	ENSG00000143401	4.97218e-07
ANXA9	ENSG00000143412	6.28407e-09
FAM63A	ENSG00000143409	6.12759e-15
TUFT1	ENSG00000143367	1.40893e-11
MRPL9	ENSG00000143436	0.0008884
RP1-14N1.2	ENSG00000237975	0.000324185
RP1-14N1.2	ENSG00000237975	5.81727e-05
LCE1F	ENSG00000240386	0.000561802
IVL	ENSG00000163207	0.000198069
SPRR1A	ENSG00000169474	2.42973e-14
SPRR1B	ENSG00000169469	0.000350734
SPRR2D	ENSG00000163216	2.05259e-06
S100A4	ENSG00000196154	0.000339074
S100A4	ENSG00000196154	0.000277154
S100A14	ENSG00000189334	0.000348179
ATP8B2	ENSG00000143515	8.17409e-07
PBXIP1	ENSG00000163346	7.89036e-09
CKS1B	ENSG00000173207	2.65799e-07
EFNA4	ENSG00000243364	3.61275e-05
EFNA4	ENSG00000243364	3.18857e-05
GBA	ENSG00000177628	0.000314474
ARHGEF2	ENSG00000116584	0.000933645
LMNA	ENSG00000160789	0.000341588
IQGAP3	ENSG00000183856	2.12076e-33
BCAN	ENSG00000132692	0.000253175
NES	ENSG00000132688	1.88352e-23
ISG20L2	ENSG00000143319	5.9268e-05
HDGF	ENSG00000143321	4.82939e-06
CADM3	ENSG00000162706	2.15292e-10
CADM3	ENSG00000162706	5.19585e-07
IGSF9	ENSG00000085552	7.82252e-14
RP11-536C5.7	ENSG00000227741	2.75908e-08
RP11-536C5.7	ENSG00000227741	1.27885e-10
NUF2	ENSG00000143228	5.52346e-12
UCK2	ENSG00000143179	8.33072e-05
CACYBP	ENSG00000116161	1.42276e-05
ASTN1	ENSG00000152092	0.000636985
ABL2	ENSG00000143322	9.21174e-08
ABL2	ENSG00000143322	6.17913e-07
TOR1AIP2	ENSG00000169905	6.93454e-05
QSOX1	ENSG00000116260	0.000270486
GLUL	ENSG00000135821	7.72284e-06
LAMC2	ENSG00000058085	0.000193055
SMG7	ENSG00000116698	0.000524652
ASPM	ENSG00000066279	1.38327e-12
NEK7	ENSG00000151414	0.000773073
KIF14	ENSG00000118193	1.61505e-10
KIF21B	ENSG00000116852	0.000171907
TNNI1	ENSG00000159173	1.21934e-07
RP11-134G8.8	ENSG00000224818	0.000697842
CSRP1	ENSG00000159176	3.99621e-05
RP11-307B6.3	ENSG00000223774	1.33111e-08
RP11-465N4.4	ENSG00000234678	0.000339149
ELF3	ENSG00000163435	0.000890714
UBE2T	ENSG00000077152	1.15329e-10
PPFIA4	ENSG00000143847	7.34632e-06
MDM4	ENSG00000198625	0.00052507
LRRN2	ENSG00000170382	3.03049e-07
NFASC	ENSG00000163531	1.54683e-14
NUAK2	ENSG00000163545	0.000477788
CDK18	ENSG00000117266	8.49136e-06
NUCKS1	ENSG00000069275	0.000977302
PIGR	ENSG00000162896	5.53761e-05
LAMB3	ENSG00000196878	0.000760972
RP1-28O10.1	ENSG00000227591	4.2486e-12
SLC30A1	ENSG00000170385	4.65516e-07
NEK2	ENSG00000117650	1.41788e-17
DTL	ENSG00000143476	6.85033e-11
PPP2R5A	ENSG00000066027	0.000178227
CENPF	ENSG00000117724	0.000145024
RP11-224O19.2	ENSG00000232480	0.000402448
TGFB2	ENSG00000092969	1.47333e-10
BPNT1	ENSG00000162813	0.000768658
DUSP10	ENSG00000143507	0.000365407
CAPN8	ENSG00000203697	1.65505e-09
PARP1	ENSG00000143799	0.000320459
PARP1	ENSG00000143799	0.00044853
WNT9A	ENSG00000143816	1.1877e-07
GALNT2	ENSG00000143641escription=UDP-N-acetyl-alpha-D-galactosamine:polypeptideN-acetylgalactosaminyltransferase 2 (GalNAc-T2)[Source:HGNC Symbol;Acc:4124]	2.49885e-05
GALNT2	ENSG00000143641escription=UDP-N-acetyl-alpha-D-galactosamine:polypeptideN-acetylgalactosaminyltransferase 2 (GalNAc-T2)[Source:HGNC Symbol;Acc:4124]	4.86165e-06
PGBD5	ENSG00000177614	0.000844566
RP5-862P8.2	ENSG00000143674	0.000644172
SLC35F3	ENSG00000183780	6.62934e-05
NID1	ENSG00000116962	3.56227e-05
GPR137B	ENSG00000077585	0.00031783
EXO1	ENSG00000174371	1.7457e-05
KIF26B	ENSG00000162849	2.3304e-10
SCCPDH	ENSG00000143653	0.00070604
ZNF496	ENSG00000162714	0.000165416
PXDN	ENSG00000130508	4.50353e-05
RSAD2	ENSG00000134321	4.41763e-07
IAH1	ENSG00000134330	0.000342646
RRM2	ENSG00000171848	6.76483e-21
SMC6	ENSG00000163029	0.000422989
OSR1	ENSG00000143867	0.000917108
TTC32	ENSG00000183891	0.000954081
RHOB	ENSG00000143878	0.000194604
AC008073.6	ENSG00000219626	1.05461e-07
AC008073.6	ENSG00000219626	1.58402e-10
PTRHD1	ENSG00000184924	2.15873e-05
CENPO	ENSG00000138092	7.16933e-15
KIF3C	ENSG00000084731	0.000605819
C2orf18	ENSG00000213699	0.000267049
C2orf18	ENSG00000213699	1.90491e-05
KHK	ENSG00000138030	5.3768e-06
KRTCAP3	ENSG00000157992	1.27281e-05
CLIP4	ENSG00000115295	0.000414553
YPEL5	ENSG00000119801	5.33397e-07
LBH	ENSG00000213626	5.57592e-06
EHD3	ENSG00000013016	6.13166e-07
AC006369.2	ENSG00000236213	2.68494e-06
CYP1B1	ENSG00000138061	9.22058e-05
CYP1B1	ENSG00000138061	0.000101997
AC016735.2	ENSG00000231826	1.36468e-05
MSH2	ENSG00000095002	2.07482e-05
MSH6	ENSG00000116062	0.000160119
SPTBN1	ENSG00000115306	0.000591784
RTN4	ENSG00000115310	0.000997596
UGP2	ENSG00000169764	0.000187028
SLC1A4	ENSG00000115902	3.88737e-06
AC114772.1	ENSG00000188971	0.00059317
PCYOX1	ENSG00000116005	0.000188064
DYSF	ENSG00000135636	1.39973e-14
SFXN5	ENSG00000144040	4.28871e-06
FBXO41	ENSG00000163013	3.35536e-05
ACTG2	ENSG00000163017	5.6e-44
FAM176A	ENSG00000115363	0.00030608
USP39	ENSG00000168883	7.79224e-08
USP39	ENSG00000168883	0.000505781
RPIA	ENSG00000153574	7.29766e-08
KCNIP3	ENSG00000115041	2.62177e-08
AC009237.1	ENSG00000229689	5.28618e-05
NCAPH	ENSG00000121152	1.58691e-19
AC159540.1	ENSG00000230606	2.2618e-06
NPAS2	ENSG00000170485	0.00079833
RPL31	ENSG00000071082	0.000292071
FHL2	ENSG00000115641	8.63846e-05
UXS1	ENSG00000115652	0.0004444
SH3RF3	ENSG00000172985	9.50315e-08
BUB1	ENSG00000169679	3.62779e-15
NT5DC4	ENSG00000144130	3.01731e-13
IL36RN	ENSG00000136695	2.20469e-07
IL1RN	ENSG00000136689	7.74553e-09
AC016683.6	ENSG00000189223	0.000612503
CLASP1	ENSG00000074054	2.72048e-06
LIMS2	ENSG00000072163	9.60422e-17
AC018804.4	ENSG00000223760	0.000512307
PTPN18	ENSG00000072135	0.000712434
NCKAP5	ENSG00000176771	4.97206e-06
MCM6	ENSG00000076003	4.04873e-15
ACVR2A	ENSG00000121989	0.000336504
RND3	ENSG00000115963	2.96448e-05
PRPF40A	ENSG00000196504	9.53647e-09
ITGB6	ENSG00000115221	1.35092e-05
AC007750.5	ENSG00000236841	7.11361e-05
AC007750.5	ENSG00000236841	4.98028e-10
SCN2A	ENSG00000136531	0.000406513
SPC25	ENSG00000152253	0.000223846
AC013461.1	ENSG00000091436	4.06368e-06
AC092573.3	ENSG00000236391	3.10972e-25
GPR155	ENSG00000163328	1.00053e-08
ITGAV	ENSG00000138448	7.16913e-08
GULP1	ENSG00000144366	0.000692458
COL5A2	ENSG00000204262	0.000996901
AC005540.3	ENSG00000235852	9.30597e-05
AC005540.3	ENSG00000235852	1.82599e-12
STAT1	ENSG00000115415	1.86368e-05
SLC39A10	ENSG00000196950	7.27897e-05
STK17B	ENSG00000081320	1.24966e-08
HSPD1	ENSG00000144381	0.000775642
SGOL2	ENSG00000163535	0.000354076
AOX1	ENSG00000138356	1.37154e-08
CFLAR	ENSG00000003402	3.57134e-05
NRP2	ENSG00000118257	3.15369e-05
GPR1	ENSG00000183671	2.38503e-07
ADAM23	ENSG00000114948	6.0904e-09
CREB1	ENSG00000118260	0.000422218
MAP2	ENSG00000078018	2.29414e-07
UNC80	ENSG00000144406	0.00078405
BARD1	ENSG00000138376	3.8915e-06
FN1	ENSG00000115414	4.5051e-06
2004-03-01	ENSG00000144583	2.47444e-06
IGFBP2	ENSG00000115457	4.01358e-08
IGFBP5	ENSG00000115461	1.0096e-06
PNKD	ENSG00000127838	0.000487675
RQCD1	ENSG00000144580	0.000178452
WNT10A	ENSG00000135925	1.54459e-08
DNAJB2	ENSG00000135924	0.000704323
DNPEP	ENSG00000123992	0.000827817
DNPEP	ENSG00000123992	0.000649291
EPHA4	ENSG00000116106	2.43636e-06
SERPINE2	ENSG00000135919	2.98983e-12
SP110	ENSG00000135899	2.44037e-05
SP100	ENSG00000067066	0.000171578
ITM2C	ENSG00000135916	2.33026e-07
C2orf72	ENSG00000204128	1.78751e-06
B3GNT7	ENSG00000156966	0.000290538
PTMA	ENSG00000187514	3.84837e-05
EFHD1	ENSG00000115468	1.45819e-08
C2orf82	ENSG00000182600	8.58195e-09
HJURP	ENSG00000123485	3.66536e-27
IQCA1	ENSG00000132321	2.01155e-07
COL6A3	ENSG00000163359	4.85478e-05
LRRFIP1	ENSG00000124831	0.000282332
AC096574.4	ENSG00000225057	6.39818e-07
TWIST2	ENSG00000233608	6.59938e-05
PASK	ENSG00000115687	1.99299e-06
ANO7	ENSG00000146205	0.000136795
BOK-AS1	ENSG00000234235	2.96887e-06
DTYMK	ENSG00000168393	2.79247e-07
SUMF1	ENSG00000144455	2.60423e-11
SUMF1	ENSG00000144455	0.000110981
FANCD2	ENSG00000144554	7.15987e-12
TMEM40	ENSG00000088726	3.25717e-11
NUP210	ENSG00000132182	1.23217e-18
CHCHD4	ENSG00000163528	0.000316903
AC093495.4	ENSG00000228242	0.000872086
SLC6A6	ENSG00000131389	0.000226503
AC087590.3	ENSG00000224660	0.000779623
OXNAD1	ENSG00000154814	0.000187372
SGOL1	ENSG00000129810	0.000339692
SGOL1	ENSG00000129810	0.000996741
TGFBR2	ENSG00000163513	4.88109e-08
CRTAP	ENSG00000170275	0.000288139
DLEC1	ENSG00000008226	0.000364284
MYD88	ENSG00000172936	1.21436e-06
KIF15	ENSG00000163808	6.18489e-06
CDC25A	ENSG00000164045	6.61215e-08
ATRIP	ENSG00000164053	0.000130815
PFKFB4	ENSG00000114268ption=6-phosphofructo-2-kinase/fructose-2,6-biphosphatase4 [Source:HGNC Symbol;Acc:8875]	1.00053e-08
PFKFB4	ENSG00000114268ption=6-phosphofructo-2-kinase/fructose-2,6-biphosphatase4 [Source:HGNC Symbol;Acc:8875]	5.8184e-09
DALRD3	ENSG00000178149	1.46256e-05
IMPDH2	ENSG00000178035	1.95192e-06
GPX1	ENSG00000233276	0.000736976
RHOA	ENSG00000067560	1.03527e-06
TRAIP	ENSG00000183763	5.05908e-05
IFRD2	ENSG00000214706	0.000110866
HYAL1	ENSG00000114378	5.06884e-07
RASSF1	ENSG00000068028	1.22603e-07
CISH	ENSG00000114737	1.09142e-11
MAPKAPK3	ENSG00000114738	9.29766e-05
DUSP7	ENSG00000164086	0.000138531
POC1A	ENSG00000164087	3.04988e-06
FLNB	ENSG00000136068	3.50626e-05
FLNB	ENSG00000136068	1.57871e-06
MAGI1	ENSG00000151276	0.000293906
C3orf64	ENSG00000163378	0.000385883
ARL6IP5	ENSG00000144746	4.09749e-05
MITF	ENSG00000187098	1.65398e-05
EIF4E3	ENSG00000163412	1.43593e-07
GBE1	ENSG00000114480	3.35861e-05
PROS1	ENSG00000184500	3.8675e-06
C3orf26	ENSG00000184220	1.60261e-12
TMEM45A	ENSG00000181458	1.62626e-06
RP11-446H18.3	ENSG00000243701	7.4918e-05
PLCXD2	ENSG00000240891	0.000580798
C3orf52	ENSG00000114529	0.000855285
CCDC80	ENSG00000091986	1.11956e-08
ZBTB20	ENSG00000181722	0.000338848
ADPRH	ENSG00000144843	8.68873e-05
POLQ	ENSG00000051341	5.41011e-09
PARP9	ENSG00000138496	0.000107597
PARP9	ENSG00000138496	0.000312128
MYLK-AS1	ENSG00000239523	6.50193e-07
TPRA1	ENSG00000163870	1.27377e-11
H1FX	ENSG00000184897	2.59834e-06
H1FX	ENSG00000184897	3.59422e-06
PLXND1	ENSG00000004399	0.000718969
TMCC1	ENSG00000172765	0.000776455
ATP2C1	ENSG00000017260	0.000719379
ASTE1	ENSG00000034533	1.13728e-05
SRPRB	ENSG00000144867	2.45625e-26
SLCO2A1	ENSG00000174640	0.000103074
MRAS	ENSG00000158186	3.52421e-13
FOXL2	ENSG00000183770	3.17816e-07
RP11-274H2.2	ENSG00000243415	6.10529e-06
TSC22D2	ENSG00000196428	5.60982e-05
SIAH2	ENSG00000181788	0.000514535
MME	ENSG00000196549	3.49741e-07
MME	ENSG00000196549	0.000256047
GMPS	ENSG00000163655	2.09813e-10
RARRES1	ENSG00000118849	4.02526e-13
RARRES1	ENSG00000118849	1.94641e-08
RP11-432B6.3	ENSG00000248710	9.55612e-10
RP11-432B6.3	ENSG00000248710	0.000155134
TNIK	ENSG00000154310	9.69276e-05
FNDC3B	ENSG00000075420	1.07521e-05
RP11-91K9.1	ENSG00000231574	1.11538e-21
ZMAT3	ENSG00000172667	0.000576859
ABCC5	ENSG00000114770	5.79578e-05
EIF4A2	ENSG00000156976	6.14104e-07
RPL39L	ENSG00000163923	6.37375e-06
CLDN1	ENSG00000163347	3.75994e-06
APOD	ENSG00000189058	1.00707e-12
MUC20	ENSG00000176945	0.000901102
TFRC	ENSG00000072274	0.00027587
AC069257.9	ENSG00000163959	0.000926123
AC069257.9	ENSG00000163959	0.00016342
RNF168	ENSG00000163961	2.39724e-08
PIGZ	ENSG00000119227	1.45619e-06
MFI2	ENSG00000163975	0.000188328
BDH1	ENSG00000161267	1.85863e-08
PIGG	ENSG00000174227	0.000131458
SLBP	ENSG00000163950	0.000812595
TACC3	ENSG00000013810	3.10346e-26
FGFR3	ENSG00000068078	0.000987427
WHSC1	ENSG00000109685	1.67578e-24
NAT8L	ENSG00000185818	0.00018699
MXD4	ENSG00000123933	4.56616e-07
DOK7	ENSG00000175920	0.000195782
ADRA2C	ENSG00000184160	8.29499e-05
LYAR	ENSG00000145220	2.96271e-05
MAN2B2	ENSG00000013288	6.50281e-05
SORCS2	ENSG00000184985	0.000549878
AFAP1	ENSG00000196526	0.000204564
SLC2A9	ENSG00000109667	2.75581e-06
FGFBP1	ENSG00000137440	0.000349019
FGFBP2	ENSG00000137441	7.87991e-05
NCAPG	ENSG00000109805	5.15232e-14
NCAPG	ENSG00000109805	2.66616e-08
PCDH7	ENSG00000169851	1.15963e-07
UCHL1	ENSG00000154277	7.19057e-08
LIMCH1	ENSG00000064042	0.000517553
PAICS	ENSG00000128050	0.000483434
POLR2B	ENSG00000047315	8.19696e-09
POLR2B	ENSG00000047315	3.77617e-06
IGFBP7	ENSG00000163453	4.53387e-06
LPHN3	ENSG00000150471	7.85204e-06
TMPRSS11E	ENSG00000087128	7.48757e-08
RASSF6	ENSG00000169435	1.63346e-09
IL8	ENSG00000169429	0.000505445
AC097470.1	ENSG00000251531	2.14093e-08
FAM47E	ENSG00000189157	3.92267e-12
FAM47E	ENSG00000189157	1.58573e-08
FRAS1	ENSG00000138759	3.10595e-07
HNRNPD	ENSG00000138668	4.51012e-12
HNRPDL	ENSG00000152795	0.000612738
SCD5	ENSG00000145284	8.77904e-06
COQ2	ENSG00000173085	0.000100431
HPSE	ENSG00000173083	1.88825e-07
SPP1	ENSG00000118785	1.13301e-13
HERC6	ENSG00000138642	0.000117161
DAPP1	ENSG00000070190	0.000112458
H2AFZ	ENSG00000164032	3.31486e-10
H2AFZ	ENSG00000164032	6.80795e-10
CENPE	ENSG00000138778	1.03746e-08
RP11-286E11.1	ENSG00000245293	3.32217e-07
CCDC109B	ENSG00000005059	7.15427e-05
CFI	ENSG00000205403	3.50715e-10
EGF	ENSG00000138798	4.91648e-08
PRSS12	ENSG00000164099	0.000368882
SYNPO2	ENSG00000172403	0.000227946
C4orf3	ENSG00000164096	0.000561582
MAD2L1	ENSG00000164109	1.09686e-10
QRFPR	ENSG00000186867	3.72536e-12
EXOSC9	ENSG00000123737	1.23393e-06
EXOSC9	ENSG00000123737	5.32411e-40
PLK4	ENSG00000142731	8.76508e-09
PHF17	ENSG00000077684	4.58019e-07
RP11-725C19.1	ENSG00000250033	0.000247977
CCRN4L	ENSG00000151014	4.59871e-05
TBC1D9	ENSG00000109436	2.02849e-07
C4orf51	ENSG00000237136	2.82287e-05
LSM6	ENSG00000164167	0.000949678
TRIM2	ENSG00000109654	2.0633e-05
DDX60L	ENSG00000181381	0.000239553
RP11-6E9.4	ENSG00000249955	0.000724606
HMGB2	ENSG00000164104	4.92e-43
NEIL3	ENSG00000109674	6.86195e-11
FAT1	ENSG00000083857	0.00011585
ZDHHC11	ENSG00000188818	0.000787415
BRD9	ENSG00000028310	7.36535e-08
SLC12A7	ENSG00000113504	4.51413e-10
IRX2	ENSG00000170561	0.000146589
TRIO	ENSG00000038382	4.27765e-05
FAM134B	ENSG00000154153	0.000219136
BASP1	ENSG00000176788	3.35481e-11
RAI14	ENSG00000039560	9.48653e-06
RAD1	ENSG00000113456	0.000236168
SKP2	ENSG00000145604	4.28748e-07
NUP155	ENSG00000113569	0.000140043
FYB	ENSG00000082074	2.19054e-11
C9	ENSG00000113600	9.12557e-05
OXCT1	ENSG00000083720	3.2692e-05
CCDC152	ENSG00000198865	0.000509441
HMGCS1	ENSG00000112972	3.33543e-05
CCL28	ENSG00000151882	0.000392087
FST	ENSG00000134363	0.000151038
SKIV2L2	ENSG00000039123	0.000795966
CTD-2023N9.1	ENSG00000250961	0.000155676
DEPDC1B	ENSG00000035499	5.04846e-06
CCNB1	ENSG00000134057	4.38517e-16
CENPH	ENSG00000153044	5.81209e-23
MAP1B	ENSG00000131711	5.39739e-29
MRPS27	ENSG00000113048	6.69014e-05
ENC1	ENSG00000171617	0.000565931
ENC1	ENSG00000171617	1.90976e-09
CMYA5	ENSG00000164309	2.92588e-16
VCAN	ENSG00000038427	5.76292e-07
VCAN	ENSG00000038427	0.000654918
EDIL3	ENSG00000164176	2.53571e-05
ELL2	ENSG00000118985	7.95474e-05
CTD-2337A12.1	ENSG00000251314	0.000108783
PAM	ENSG00000145730	1.67057e-09
TNFAIP8	ENSG00000145779	0.000732281
LMNB1	ENSG00000113368	9.3066e-28
SLC27A6	ENSG00000113396	1.95699e-07
ISOC1	ENSG00000066583	2.68484e-05
AC063976.4	ENSG00000237714	3.91017e-06
P4HA2	ENSG00000072682	0.000548273
P4HA2	ENSG00000072682	2.94554e-05
SLC22A4	ENSG00000197208	9.95953e-05
PHF15	ENSG00000043143	0.000185784
DDX46	ENSG00000145833	0.000617803
PITX1	ENSG00000069011	0.000499562
TGFBI	ENSG00000120708	9.60726e-18
SPOCK1	ENSG00000152377	4.45783e-05
KIF20A	ENSG00000112984	2.94633e-31
CDC25C	ENSG00000158402	2.48115e-06
EGR1	ENSG00000120738	9.20715e-05
HBEGF	ENSG00000113070	1.6802e-06
NDUFA2	ENSG00000131495	1.5803e-07
PCDHA1	ENSG00000204970	4.08975e-07
PCDHA1	ENSG00000204970	3.45872e-07
PCDHA1	ENSG00000204970	2.94147e-07
PCDHA1	ENSG00000204970	5.32203e-07
PCDHA1	ENSG00000204970	5.66023e-07
PCDHA1	ENSG00000204970	1.14202e-07
PCDHA1	ENSG00000204970	1.12263e-07
PCDHA1	ENSG00000204970	8.37823e-07
PCDHA1	ENSG00000204970	5.99069e-07
PCDHA1	ENSG00000204970	1.24204e-09
PCDHA1	ENSG00000204970	4.86062e-07
PCDHA1	ENSG00000204970	1.02138e-06
PCDHA1	ENSG00000204970	4.78734e-07
PCDHA1	ENSG00000204970	2.96529e-06
PCDHA1	ENSG00000204970	9.41506e-07
PCDHB2	ENSG00000112852	0.000181319
TAF7	ENSG00000178913	0.000145382
ARHGAP26	ENSG00000145819	2.78445e-08
YIPF5	ENSG00000145817	0.000516206
CTB-99A3.1	ENSG00000250407	0.00023165
STK32A	ENSG00000169302	0.000404075
SCGB3A2	ENSG00000164265	0.000345729
SH3TC2	ENSG00000169247	0.000576537
PPARGC1B	ENSG00000155846	8.31008e-06
SLC26A2	ENSG00000155850	4.24842e-05
CSF1R	ENSG00000182578	7.6921e-05
TCOF1	ENSG00000070814	1.52186e-05
CD74	ENSG00000019582	5.28051e-12
NDST1	ENSG00000070614	1.40709e-06
SYNPO	ENSG00000171992	4.8915e-12
SLC36A1	ENSG00000123643	0.000718322
KIF4B	ENSG00000226650	1.72047e-12
ADAM19	ENSG00000135074	3.41745e-05
ADRA1B	ENSG00000170214	2.14862e-07
CCNJL	ENSG00000135083	3.41267e-05
PTTG1	ENSG00000164611	3.29144e-06
HMMR	ENSG00000072571	8.62672e-09
MIR4454	ENSG00000253348	0.000102076
STK10	ENSG00000072786	1.14806e-05
NEURL1B	ENSG00000214357	1.3805e-22
NEURL1B	ENSG00000214357	1.13021e-05
ATP6V0E1	ENSG00000113732	4.46875e-06
TSPAN17	ENSG00000048140	7.04087e-06
FGFR4	ENSG00000160867	2.21554e-10
MXD3	ENSG00000213347	3.17214e-11
F12	ENSG00000131187	0.0003536
DBN1	ENSG00000113758	4.70774e-16
PDLIM7	ENSG00000196923	0.000758909
RP11-1334A24.6	ENSG00000248996	1.14862e-07
MGAT4B	ENSG00000161013	7.1009e-05
SQSTM1	ENSG00000161011	0.000134594
SERPINB1	ENSG00000021355	0.000911884
RP1-90J20.7	ENSG00000244041	3.25098e-07
TUBB2A	ENSG00000137267	3.76305e-12
TUBB2B	ENSG00000137285	2.11332e-06
C6orf145	ENSG00000168994	4.49693e-06
RP3-510L9.1	ENSG00000247925	1.08933e-13
EDN1	ENSG00000078401	1.56843e-12
DEK	ENSG00000124795	3.57391e-22
MBOAT1	ENSG00000172197	0.00011797
GMNN	ENSG00000112312	2.21971e-07
HIST1H1C	ENSG00000187837	1.15857e-13
HIST1H4C	ENSG00000197061	3.68705e-05
HIST1H2BC	ENSG00000180596	8.63444e-13
HIST1H2AC	ENSG00000180573	4.60134e-17
HIST1H2BD	ENSG00000158373	1.17776e-12
HIST1H3D	ENSG00000197409	4.84367e-08
HIST1H3D	ENSG00000197409	3.56034e-06
HIST1H2BG	ENSG00000187990	0.000413459
HIST1H4H	ENSG00000158406	2.12576e-11
HIST1H2BK	ENSG00000197903	8.7527e-12
ZNRD1-AS1	ENSG00000204623	0.000135467
PPP1R10	ENSG00000204569	0.000961878
NRM	ENSG00000137404	3.65451e-06
PSORS1C1	ENSG00000204540	0.000668239
CCHCR1	ENSG00000204536	1.38746e-08
TCF19	ENSG00000137310	1.11011e-07
TCF19	ENSG00000137310	6.70087e-09
MSH5	ENSG00000204410	0.000118925
MSH5	ENSG00000204410	0.000118925
HSPA1L	ENSG00000204390	4.8379e-05
PSMB8	ENSG00000204264	1.26901e-05
KIFC1	ENSG00000237649	2.26732e-23
HMGA1	ENSG00000137309	6.99393e-16
DEF6	ENSG00000023892	4.84367e-08
PPARD	ENSG00000112033	0.000712085
FANCE	ENSG00000112039	6.41227e-24
FKBP5	ENSG00000096060	1.88136e-08
STK38	ENSG00000112079	7.9256e-07
PIM1	ENSG00000137193	0.000106338
TMEM217	ENSG00000172738	0.000824115
ZFAND3	ENSG00000156639	0.000181995
TREM2	ENSG00000095970	6.7177e-06
TRERF1	ENSG00000124496	4.62561e-06
KLC4	ENSG00000137171	0.000405923
ABCC10	ENSG00000124574	2.65266e-08
ABCC10	ENSG00000124574	9.14608e-05
POLR1C	ENSG00000171453	9.19555e-05
ENPP5	ENSG00000112796	0.000852319
TDRD6	ENSG00000180113	0.00026339
MCM3	ENSG00000112118	8.78753e-08
PAQR8	ENSG00000170915	0.000103356
SLC17A5	ENSG00000119899	8.81609e-07
TTK	ENSG00000112742	2.35632e-07
MMS22L	ENSG00000146263	0.000529782
OSTM1	ENSG00000081087	1.95448e-05
WISP3	ENSG00000112761	0.000669289
BET3L	ENSG00000173626	1.03613e-09
SERINC1	ENSG00000111897	3.23324e-06
CENPW	ENSG00000203760	6.03262e-07
PTPRK	ENSG00000152894	1.41185e-11
TMEM200A	ENSG00000164484	0.000990274
CTGF	ENSG00000118523	2.31788e-29
CTGF	ENSG00000118523	1.01971e-14
MOXD1	ENSG00000079931	6.23534e-09
SGK1	ENSG00000118515	2.56348e-16
RP11-557H15.3	ENSG00000231971	3.75659e-05
CITED2	ENSG00000164442	2.18183e-10
PLEKHG1	ENSG00000120278	0.000181823
AKAP12	ENSG00000131016	1.68129e-06
FBXO5	ENSG00000112029	0.000217822
ZDHHC14	ENSG00000175048	6.83382e-14
SOD2	ENSG00000112096	2.58563e-08
IGF2R	ENSG00000197081	0.000602074
C7orf50	ENSG00000146540	0.0008098
PSMG3	ENSG00000157778	1.58562e-16
PPP1R28	ENSG00000225968	7.55701e-06
NUDT1	ENSG00000106268	6.62765e-10
AC004840.9	ENSG00000175873	1.80971e-05
LFNG	ENSG00000106003	4.78059e-05
IQCE	ENSG00000106012	1.52691e-06
AMZ1	ENSG00000174945	0.000381431
CARD11	ENSG00000198286	1.79447e-05
AC073316.1	ENSG00000236708	2.95171e-15
KIAA0415	ENSG00000242802	3.12543e-11
SLC29A4	ENSG00000164638	2.20545e-11
FSCN1	ENSG00000075618	0.000103564
CYTH3	ENSG00000008256	0.000971941
RPA3	ENSG00000106399	0.000261918
SOSTDC1	ENSG00000171243	1.4712e-06
HDAC9	ENSG00000048052	7.6274e-07
DNAH11	ENSG00000105877	1.59665e-05
GPNMB	ENSG00000136235	0.000181873
DFNA5	ENSG00000105928	0.000320459
KIAA0895	ENSG00000164542	1.00843e-10
GPR141	ENSG00000187037	4.04296e-05
HECW1	ENSG00000002746	3.36535e-05
DBNL	ENSG00000136279	6.39069e-10
DBNL	ENSG00000136279	2.07141e-09
POLD2	ENSG00000106628	1.7434e-05
MYL7	ENSG00000106631	0.000252258
YKT6	ENSG00000106636	4.62391e-05
CAMK2B	ENSG00000058404	4.5032e-06
H2AFV	ENSG00000105968	7.35615e-05
TNS3	ENSG00000136205	3.31227e-05
GUSB	ENSG00000169919	9.33296e-09
CLDN3	ENSG00000165215	7.28719e-10
RFC2	ENSG00000049541	1.87859e-07
HIP1	ENSG00000127946	1.21339e-05
SEMA3C	ENSG00000075223	0.000918584
CACNA2D1	ENSG00000153956	9.86671e-05
SEMA3E	ENSG00000170381	2.36286e-06
CROT	ENSG00000005469	0.000428825
SLC25A40	ENSG00000075303	0.000137125
SLC25A40	ENSG00000075303	1.09389e-05
AC007566.10	ENSG00000244055	0.000922609
CDK6	ENSG00000105810	0.000252453
SAMD9	ENSG00000205413	1.34865e-08
SAMD9L	ENSG00000177409	1.09829e-06
GNGT1	ENSG00000127928	0.00046121
PON2	ENSG00000105854	2.41421e-05
DYNC1I1	ENSG00000158560	0.000511614
MCM7	ENSG00000166508	6.18023e-19
AP4M1	ENSG00000221838	0.000736349
RP11-758P17.2	ENSG00000241357	0.000103093
RP11-758P17.2	ENSG00000241357	0.00014496
C7orf51	ENSG00000166924	0.000187572
MUC3A	ENSG00000169894	1.37136e-07
RP11-514P8.2	ENSG00000239480	8.74332e-07
NRCAM	ENSG00000091129	4.21936e-12
TES	ENSG00000135269	1.00627e-05
CAV1	ENSG00000105974	3.30776e-05
FAM3C	ENSG00000196937	0.000186666
AASS	ENSG00000008311	0.000663487
LEP	ENSG00000174697	3.38868e-08
PRRT4	ENSG00000224940	5.64725e-07
FAM40B	ENSG00000128578	0.000437325
UBE2H	ENSG00000186591	0.00013338
CPA4	ENSG00000128510	4.77678e-05
PODXL	ENSG00000128567	0.000264638
AKR1B10	ENSG00000198074	1.59035e-21
CALD1	ENSG00000122786	1.19068e-05
PTN	ENSG00000105894	6.88045e-05
ATP6V0A4	ENSG00000105929	8.03034e-06
MGAM	ENSG00000257335	5.38386e-17
EPHB6	ENSG00000106123	1.10087e-08
GSTK1	ENSG00000197448	0.000470156
AC073342.12	ENSG00000231840	1.49526e-11
ZYX	ENSG00000159840	2.21245e-05
FAM115C	ENSG00000170379	0.000108673
EZH2	ENSG00000106462	2.17664e-07
PDIA4	ENSG00000155660	9.4451e-05
ZNF425	ENSG00000204947	0.00085352
RP4-584D14.5	ENSG00000240449	0.000334109
CHPF2	ENSG00000033100	2.79164e-05
XRCC2	ENSG00000196584	0.00064861
INSIG1	ENSG00000186480	1.446e-05
MNX1	ENSG00000130675	7.9776e-05
RP5-1121A15.1	ENSG00000243479	0.000986585
DNAJB6	ENSG00000105993	2.76704e-05
NCAPG2	ENSG00000146918	7.30085e-16
CLN8	ENSG00000182372	0.000360279
PPP1R3B	ENSG00000173281	1.67493e-05
CTSB	ENSG00000164733	4.12922e-12
XPO7	ENSG00000130227	0.000137786
LOXL2	ENSG00000134013	5.48042e-05
NEFL	ENSG00000104725	0.000153074
CDCA2	ENSG00000184661	4.00447e-08
BNIP3L	ENSG00000104765	8.03687e-05
CLU	ENSG00000120885	1.36801e-06
SCARA3	ENSG00000168077	2.73628e-12
ESCO2	ENSG00000171320	4.74208e-06
ESCO2	ENSG00000171320	1.31871e-14
NRG1	ENSG00000157168	0.000542583
ZNF703	ENSG00000183779	0.000187238
EIF4EBP1	ENSG00000187840	4.04532e-07
TACC1	ENSG00000147526	0.0005539
GINS4	ENSG00000147536	0.000142924
RP11-360L9.4	ENSG00000253133	1.0902e-06
PLAT	ENSG00000104368	4.71573e-06
MCM4	ENSG00000104738	9.22814e-10
NPBWR1	ENSG00000183729	1.07511e-05
RP11-400K9.3	ENSG00000254204	0.000222528
SDR16C5	ENSG00000170786	0.000203716
TRAM1	ENSG00000067167	0.000466346
TRAM1	ENSG00000067167	0.00039624
KCNB2	ENSG00000182674	0.000954081
C8orf84	ENSG00000164764	0.000831776
RPL7	ENSG00000147604	2.35268e-07
RP11-363E6.3	ENSG00000254027	0.000261959
RP11-317J10.2	ENSG00000253549	7.19934e-07
CTA-392E5.1	ENSG00000253154	9.6351e-05
C8orf38	ENSG00000156170	3.13494e-07
TSPYL5	ENSG00000180543	2.16927e-06
MATN2	ENSG00000132561	7.53025e-05
SPAG1	ENSG00000104450	0.000100395
KLF10	ENSG00000155090	1.79783e-05
KB-1732A1.1	ENSG00000253669	1.08428e-06
UTP23	ENSG00000147679	7.40639e-05
MED30	ENSG00000164758	1.5246e-07
MAL2	ENSG00000147676	0.000143311
MAL2	ENSG00000147676	0.000407111
NOV	ENSG00000136999	3.76698e-05
DSCC1	ENSG00000136982	2.42408e-05
ATAD2	ENSG00000156802	2.0606e-05
FBXO32	ENSG00000156804	1.39667e-21
FAM84B	ENSG00000168672	0.000203045
ST3GAL1	ENSG00000008513	2.75004e-07
COL22A1	ENSG00000169436	4.04836e-12
BAI1	ENSG00000181790	2.62567e-06
C8orf55	ENSG00000130193	3.46989e-13
C8orf55	ENSG00000130193	1.56436e-05
LY6D	ENSG00000167656	0.000175074
GSDMD	ENSG00000104518	9.09558e-05
RP11-661A12.9	ENSG00000255050	0.00080936
ZNF707	ENSG00000181135	0.000233954
RP11-299M14.2	ENSG00000255343	3.77975e-05
EPPK1	ENSG00000227184	8.07089e-17
PARP10	ENSG00000178685	0.000584886
GPAA1	ENSG00000197858	9.92004e-05
CYC1	ENSG00000179091	1.91292e-05
TONSL	ENSG00000160949	1.53351e-08
RECQL4	ENSG00000160957	7.54718e-07
C9orf66	ENSG00000183784	3.39348e-05
RP11-125B21.2	ENSG00000236404	4.7012e-07
SLC1A1	ENSG00000106688	0.000911884
SNAPC3	ENSG00000164975	1.17606e-13
PLIN2	ENSG00000147872	7.46042e-06
MTAP	ENSG00000099810	9.86186e-13
MTAP	ENSG00000099810	0.000166045
DDX58	ENSG00000107201	2.4034e-05
AQP3	ENSG00000165272	7.39528e-10
KIAA1161	ENSG00000164976	2.78698e-08
C9orf25	ENSG00000164970	7.97055e-05
FANCG	ENSG00000221829	5.58974e-26
STOML2	ENSG00000165283	5.9761e-06
C9orf100	ENSG00000137135	2.05128e-12
TPM2	ENSG00000198467	3.563e-09
TLN1	ENSG00000137076	6.39818e-07
NPR2	ENSG00000159899	0.000526885
MELK	ENSG00000165304	3.61001e-05
POLR1E	ENSG00000137054	0.000703048
FBXO10	ENSG00000147912	1.88096e-07
APBA1	ENSG00000107282	0.000575318
MAMDC2	ENSG00000165072	1.57971e-16
TMEM2	ENSG00000135048	1.86728e-07
PRUNE2	ENSG00000106772	1.9405e-08
VPS13A	ENSG00000197969	4.38288e-05
CEP78	ENSG00000148019	0.000697898
PSAT1	ENSG00000135069	1.50656e-09
FRMD3	ENSG00000172159	1.04784e-05
DAPK1	ENSG00000196730	5.23439e-07
CKS2	ENSG00000123975	1.10925e-07
WNK2	ENSG00000165238	8.59814e-10
ZNF367	ENSG00000165244	3.54932e-10
ANP32B	ENSG00000136938	8.01393e-07
ANKS6	ENSG00000165138	0.000198357
SMC2	ENSG00000136824	0.000998918
ABCA1	ENSG00000165029	0.00011809
PALM2	ENSG00000243444	1.88743e-05
PALM2-AKAP2	ENSG00000157654	1.65227e-05
SVEP1	ENSG00000165124	5.80667e-05
SUSD1	ENSG00000106868	0.000244591
SLC31A2	ENSG00000136867	3.12188e-06
RNF183	ENSG00000165188	3.32085e-06
KIF12	ENSG00000136883	7.1346e-06
COL27A1	ENSG00000196739	1.61091e-05
TNC	ENSG00000041982	0.00021204
PAPPA	ENSG00000182752	3.2136e-07
TLR4	ENSG00000136869	0.000133543
DBC1	ENSG00000078725	2.31151e-09
MEGF9	ENSG00000106780	6.82295e-06
PHF19	ENSG00000119403	2.56453e-26
C5	ENSG00000106804	0.000820349
C5	ENSG00000106804	0.000424824
DAB2IP	ENSG00000136848	2.54835e-05
PTGS1	ENSG00000095303	0.000395374
CRB2	ENSG00000148204	0.000212876
ENG	ENSG00000106991	0.000299412
LCN2	ENSG00000148346	2.64881e-12
SLC27A4	ENSG00000167114	0.000653507
SPTAN1	ENSG00000197694	2.87517e-08
SPTAN1	ENSG00000197694	3.27297e-10
SET	ENSG00000119335	0.000191787
PKN3	ENSG00000160447	1.20939e-18
CCBL1	ENSG00000171097	1.23529e-06
IER5L	ENSG00000188483	0.000562462
PTGES	ENSG00000148344	4.68072e-10
NCS1	ENSG00000107130	0.000311775
EXOSC2	ENSG00000130713	6.86211e-05
SLC2A6	ENSG00000160326	6.83855e-15
COL5A1	ENSG00000130635	2.19802e-08
OLFM1	ENSG00000130558	3.73433e-06
NACC2	ENSG00000148411	0.000169693
NACC2	ENSG00000148411	0.000924805
CARD9	ENSG00000187796	0.000314725
TMEM141	ENSG00000244187	0.000687673
C9orf142	ENSG00000148362	0.000262475
RP11-229P13.22	ENSG00000229257	2.75317e-09
RP11-229P13.22	ENSG00000229257	0
C9orf140	ENSG00000186193	6.02405e-37
TPRN	ENSG00000176058	0.000245055
NRARP	ENSG00000198435	2.55095e-07
ZMYND19	ENSG00000165724	0.000722662
ARRDC1	ENSG00000197070	0.000662241
KLF6	ENSG00000067082	2.77183e-07
AKR1C1	ENSG00000187134	2.68082e-05
RP11-116G8.4	ENSG00000205488	0.00046506
RP11-116G8.4	ENSG00000205488	0.000623253
ASB13	ENSG00000196372	0.000304843
PFKFB3	ENSG00000170525ption=6-phosphofructo-2-kinase/fructose-2,6-biphosphatase3 [Source:HGNC Symbol;Acc:8874]	1.42193e-07
GATA3	ENSG00000107485	0.000511981
CELF2	ENSG00000048740	3.02779e-06
ECHDC3	ENSG00000134463	6.02104e-08
DHTKD1	ENSG00000181192	1.56962e-11
CCDC3	ENSG00000151468	2.27829e-05
MCM10	ENSG00000065328	5.40362e-08
OLAH	ENSG00000152463	0.000433084
VIM	ENSG00000026025	3.88626e-05
VIM	ENSG00000026025	0.000450125
PLXDC2	ENSG00000120594	2.06348e-05
DNAJC1	ENSG00000136770	0.00022417
LINC00202	ENSG00000232224	0.000975514
YME1L1	ENSG00000136758	0.00010713
BAMBI	ENSG00000095739	0.000180312
RP11-534G20.3	ENSG00000224597	3.50337e-06
RP11-178A10.1	ENSG00000185904	6.13476e-06
RP11-18M11.2	ENSG00000224812	0.000313933
RASSF4	ENSG00000107551	0.00028169
XXyac-YR14BB7.1	ENSG00000250469	7.74664e-09
C10orf43	ENSG00000244599	0.000649554
ARHGAP22	ENSG00000128805	1.40888e-05
CHAT	ENSG00000070748	8.39479e-09
DKK1	ENSG00000107984	1.98676e-05
ZWINT	ENSG00000122952	2.71515e-05
CDK1	ENSG00000170312	4.24069e-18
EGR2	ENSG00000122877	1.75014e-05
MYPN	ENSG00000138347	1.83685e-16
PBLD	ENSG00000108187	5.96544e-05
LRRC20	ENSG00000172731	2.77419e-05
ADAMTS14	ENSG00000138316	8.27567e-14
SLC29A3	ENSG00000198246	9.82311e-07
CDH23	ENSG00000107736	0.000501051
PSAP	ENSG00000197746	1.79052e-11
CHST3	ENSG00000122863	9.43949e-06
SPOCK2	ENSG00000107742	6.88898e-19
DDIT4	ENSG00000168209	0.000291362
DNAJC9	ENSG00000213551	0.000941575
VCL	ENSG00000035403	0.000694818
KCNMA1	ENSG00000156113	1.33473e-08
ZCCHC24	ENSG00000165424	0.000793682
C10orf58	ENSG00000122378	2.573e-06
MMRN2	ENSG00000173269	1.4306e-05
MMRN2	ENSG00000173269	9.53641e-08
MMRN2	ENSG00000173269	1.68771e-05
GLUD1	ENSG00000148672	0.0003536
RP11-57C13.3	ENSG00000196566	1.2633e-07
STAMBPL1	ENSG00000138134	7.25427e-05
STAMBPL1	ENSG00000138134	2.10232e-06
LIPA	ENSG00000107798	0.000684759
LIPA	ENSG00000107798	9.52288e-07
LIPA	ENSG00000107798	2.94763e-09
LIPA	ENSG00000107798	6.28609e-17
KIF20B	ENSG00000138182	4.76022e-05
ANKRD1	ENSG00000148677	2.56041e-05
KIF11	ENSG00000138160	1.37118e-11
CEP55	ENSG00000138180	1.22372e-15
HELLS	ENSG00000119969	8.22847e-05
PDLIM1	ENSG00000107438	0.000750058
SORBS1	ENSG00000095637	6.06941e-06
PI4K2A	ENSG00000155252	0.000150431
MARVELD1	ENSG00000155254	0.000589247
LOXL4	ENSG00000138131	1.80092e-15
LOXL4	ENSG00000138131	3.73433e-06
HPS1	ENSG00000107521	0.00011821
CUTC	ENSG00000119929	0.000109307
NPM3	ENSG00000107833	2.47367e-07
TMEM180	ENSG00000138111	0.000135193
TMEM180	ENSG00000138111	8.40767e-06
TRIM8	ENSG00000171206	0.000190353
SFXN2	ENSG00000156398	2.02513e-05
C10orf32	ENSG00000166275	0.000734732
NT5C2	ENSG00000076685	2.29474e-05
INA	ENSG00000148798	1.07617e-08
DUSP5	ENSG00000138166	0.000409479
MCMBP	ENSG00000197771	0.000529044
NSMCE4A	ENSG00000107672	1.0864e-08
TACC2	ENSG00000138162	0.000584886
ADAM12	ENSG00000148848	0.000570705
MKI67	ENSG00000148773	3.03115e-27
BNIP3	ENSG00000176171	0.000108937
DPYSL4	ENSG00000151640	0.000168879
MTG1	ENSG00000148824	1.14011e-05
PDDC1	ENSG00000177225	0.000524214
CD151	ENSG00000177697	0.000776474
DUSP8	ENSG00000184545	2.00487e-08
IFITM10	ENSG00000244242	3.78043e-13
IFITM10	ENSG00000244242	4.4125e-12
RP11-295K3.1	ENSG00000250644	9.12598e-09
CTSD	ENSG00000117984	2.73715e-10
SYT8	ENSG00000149043	1.9464e-06
TNNI2	ENSG00000130598	8.14103e-05
MRPL23	ENSG00000214026	0.000712989
MRPL23	ENSG00000214026	0.000962217
STIM1	ENSG00000167323	2.84266e-05
RRM1	ENSG00000167325	3.51724e-14
TRIM21	ENSG00000132109	3.04318e-07
APBB1	ENSG00000166313	0.00058949
TUB	ENSG00000166402	0.000107683
WEE1	ENSG00000166483	0.000136348
ADM	ENSG00000148926	1.94882e-05
DKK3	ENSG00000050165	2.28225e-09
PARVA	ENSG00000197702	0.000173935
SOX6	ENSG00000110693	1.59972e-08
HPS5	ENSG00000110756	2.53986e-07
RP11-428C19.4	ENSG00000255308	2.8655e-09
HTATIP2	ENSG00000109854	7.20043e-06
KIF18A	ENSG00000121621	1.36683e-05
C11orf41	ENSG00000110427	7.57044e-05
CD59	ENSG00000085063	0.000664251
ABTB2	ENSG00000166016	4.60094e-06
EHF	ENSG00000135373	0.000132489
PAMR1	ENSG00000149090	8.77129e-06
PRR5L	ENSG00000135362	0.000257797
TSPAN18	ENSG00000157570	5.15808e-05
SLC35C1	ENSG00000181830	1.24336e-07
MAPK8IP1	ENSG00000121653	0.000736349
GYLTL1B	ENSG00000165905	3.27518e-07
PACSIN3	ENSG00000165912	0.000231262
DDB2	ENSG00000134574	0.000101316
ACP2	ENSG00000134575	7.47719e-05
NUP160	ENSG00000030066	2.74375e-05
PTPRJ	ENSG00000149177	0.000221527
RP11-872D17.4	ENSG00000254662	1.51874e-08
RP11-872D17.4	ENSG00000254662	2.12977e-14
PRG2	ENSG00000186652	0.00097295
RP11-872D17.8	ENSG00000254979	0.000342058
SERPING1	ENSG00000149131	1.11656e-17
LPXN	ENSG00000110031	1.48691e-06
FAM111B	ENSG00000189057	8.64273e-07
DTX4	ENSG00000110042	3.3739e-05
OR10V1	ENSG00000172289	1.31888e-07
TCN1	ENSG00000134827	2.27757e-11
RP11-881M11.4	ENSG00000256196	6.39176e-09
DAK	ENSG00000149476	4.59914e-07
DAGLA	ENSG00000134780	2.29327e-09
C11orf10	ENSG00000134825	5.80667e-05
FEN1	ENSG00000168496	0.000145989
FADS1	ENSG00000149485	3.27514e-14
FADS1	ENSG00000149485	3.0911e-07
FADS1	ENSG00000149485	3.28611e-18
BEST1	ENSG00000167995	2.06529e-07
BEST1	ENSG00000167995	6.04646e-05
INCENP	ENSG00000149503	7.24033e-07
EML3	ENSG00000149499	4.38018e-05
OTUB1	ENSG00000167770	0.00086218
EHD1	ENSG00000110047	1.19694e-05
PPP2R5B	ENSG00000068971	0.000175611
ARL2	ENSG00000213465	7.0968e-05
SAC3D1	ENSG00000168061	0.000768497
CDCA5	ENSG00000146670	5.43695e-05
POLA2	ENSG00000014138	4.5061e-08
FRMD8	ENSG00000126391	4.14772e-05
NEAT1	ENSG00000245532	8.22777e-11
MALAT1	ENSG00000251562	0.000332136
LTBP3	ENSG00000168056	2.16676e-08
EHBP1L1	ENSG00000173442	1.23225e-05
KCNK7	ENSG00000173338	1.98e-06
OVOL1	ENSG00000172818	4.45505e-07
OVOL1	ENSG00000172818	0.000172174
CCDC85B	ENSG00000175602	1.62106e-05
CST6	ENSG00000175315	1.11662e-06
MRPL11	ENSG00000174547	1.87736e-05
SYT12	ENSG00000173227	0.000553159
ADRBK1	ENSG00000173020	0.000483434
AIP	ENSG00000110711	0.00087304
NUDT8	ENSG00000167799	3.10073e-05
ALDH3B2	ENSG00000132746	7.61276e-05
GAL	ENSG00000069482	2.20358e-11
CCND1	ENSG00000110092	2.26087e-15
CCND1	ENSG00000110092	1.49439e-11
SHANK2	ENSG00000162105	5.90465e-05
NADSYN1	ENSG00000172890	2.07662e-05
FOLR3	ENSG00000110203	4.39199e-06
RP11-807H22.7	ENSG00000204971	8.17933e-05
INPPL1	ENSG00000165458	5.66356e-07
ATG16L2	ENSG00000168010	7.86971e-07
PLEKHB1	ENSG00000021300	1.45064e-06
PGM2L1	ENSG00000165434	6.3679e-16
POLD3	ENSG00000077514	4.13383e-07
KLHL35	ENSG00000149243	0.000368046
GDPD5	ENSG00000158555	2.77279e-08
CTD-2530H12.4	ENSG00000255326	4.23215e-10
MYO7A	ENSG00000137474	4.6841e-05
RP11-452H21.1	ENSG00000254420	0.000187024
RP11-659G9.3	ENSG00000254698	0.000865932
SYTL2	ENSG00000137501	0.000160045
PRSS23	ENSG00000150687	0.000684759
RP11-164N3.3	ENSG00000255241	9.14608e-05
CTSC	ENSG00000109861	0.000493698
ENDOD1	ENSG00000149218	5.13876e-06
RP11-712B9.2	ENSG00000245552	1.69955e-05
CEP57	ENSG00000166037	2.39714e-07
MMP7	ENSG00000137673	6.43059e-11
PDGFD	ENSG00000170962	0.000434841
RP11-212D19.4	ENSG00000255663	0.000344071
BUD13	ENSG00000137656	7.67788e-05
TAGLN	ENSG00000149591	1.59935e-13
TAGLN	ENSG00000149591	6.99488e-12
RP11-728F11.6	ENSG00000255245	5.02582e-06
RP11-652L8.2	ENSG00000255274	0.000224668
SCN4B	ENSG00000177098	2.29958e-05
PHLDB1	ENSG00000019144	1.53708e-10
PHLDB1	ENSG00000019144	5.74261e-09
TRAPPC4	ENSG00000196655	0.000269801
H2AFX	ENSG00000188486	6.59541e-14
MCAM	ENSG00000076706	2.37811e-09
RNF26	ENSG00000173456	0.000325962
RP11-305N23.1	ENSG00000245248	2.77835e-06
NRGN	ENSG00000154146	2.1895e-05
SRPR	ENSG00000182934	0.000358778
TMEM45B	ENSG00000151715	0.000187286
ADAMTS15	ENSG00000166106	4.78451e-07
IGSF9B	ENSG00000080854	1.59993e-08
NCAPD3	ENSG00000151503	1.15681e-05
THYN1	ENSG00000151500	0.000799131
WNT5B	ENSG00000111186	1.95868e-05
ITFG2	ENSG00000111203	1.60138e-11
ITFG2	ENSG00000111203	9.93249e-20
C12orf32	ENSG00000171792	0.000107852
TEAD4	ENSG00000197905	5.7728e-11
PRMT8	ENSG00000111218	0.000397952
RP11-264F23.3	ENSG00000256164	1.08197e-09
RP11-264F23.3	ENSG00000256164	3.08735e-10
RAD51AP1	ENSG00000111247	1.36449e-05
MRPL51	ENSG00000111639	4.26569e-17
LPAR5	ENSG00000184574	8.71574e-05
U47924.11	ENSG00000256010	1.96292e-07
GNB3	ENSG00000111664	5.44092e-05
GNB3	ENSG00000111664	3.54401e-25
U47924.25	ENSG00000237240	7.08473e-24
PHB2	ENSG00000215021	7.61852e-09
U47924.19	ENSG00000255896	0.0003536
CD163L1	ENSG00000177675	6.36331e-05
NECAP1	ENSG00000089818	3.72805e-19
A2ML1-AS1	ENSG00000256661	6.94777e-05
RP11-436I9.2	ENSG00000245105	1.42831e-18
GABARAPL1	ENSG00000139112	1.31471e-08
RP11-277P12.20	ENSG00000245648	3.64756e-09
RP11-277P12.20	ENSG00000245648	6.89314e-05
PRR4	ENSG00000111215	0.000416915
GPRC5A	ENSG00000013588	1.97537e-22
C12orf60	ENSG00000182993	3.53052e-11
C12orf60	ENSG00000182993	1.39267e-08
LDHB	ENSG00000111716	0.000845196
BHLHE41	ENSG00000123095	9.07523e-05
SSPN	ENSG00000123096	0.000133492
RP11-551L14.5	ENSG00000245614	2.86672e-08
AMIGO2	ENSG00000139211	0.000893815
TMEM106C	ENSG00000134291	3.62465e-05
C12orf68	ENSG00000177875	3.04978e-16
RP11-386G11.10	ENSG00000258017	0.000348292
RP11-386G11.10	ENSG00000258017	0.000427928
TUBA1A	ENSG00000167552	6.79661e-14
TUBA1A	ENSG00000167552	3.70349e-14
RP11-161H23.9	ENSG00000258334	4.71397e-06
RP11-161H23.9	ENSG00000258334	9.97721e-37
PRPF40B	ENSG00000110844	0.000155196
NCKAP5L	ENSG00000167566	0.000205724
RACGAP1	ENSG00000161800	1.40649e-08
NR4A1	ENSG00000123358	0.000940458
KRT7	ENSG00000135480	2.97429e-13
KRT7	ENSG00000135480	5.30819e-12
RP11-1020M18.10	ENSG00000257500	1.79711e-07
RP11-1020M18.10	ENSG00000257500	6.28998e-08
KRT8	ENSG00000170421	1.05846e-08
RP11-983P16.4	ENSG00000257337	5.02957e-07
RARG	ENSG00000172819	1.15233e-05
ESPL1	ENSG00000135476	2.0014e-24
CBX5	ENSG00000094916	3.40228e-06
RP11-968A15.8	ENSG00000258344	0.000989157
PMEL	ENSG00000185664	4.94882e-06
PMEL	ENSG00000185664	0.000660615
RAB5B	ENSG00000111540	0.000295947
CNPY2	ENSG00000257727	3.49718e-06
TIMELESS	ENSG00000111602	3.1323e-11
SPRYD4	ENSG00000176422	2.89801e-05
NACA	ENSG00000196531	0.000357501
NAB2	ENSG00000166886	0.00027621
STAT6	ENSG00000166888	4.2868e-07
SHMT2	ENSG00000182199	1.58444e-09
STAC3	ENSG00000185482	0.000566059
RP11-123K3.4	ENSG00000258830	0.000953218
GLI1	ENSG00000111087	0.000704042
PIP4K2C	ENSG00000166908	0.000927103
CDK4	ENSG00000135446	7.25886e-07
CYP27B1	ENSG00000111012	0.000918562
CYP27B1	ENSG00000111012	0.000883032
XPOT	ENSG00000184575	0.000495088
GNS	ENSG00000135677	0.000847219
MSRB3	ENSG00000174099	2.53778e-10
YEATS4	ENSG00000127337	2.30335e-06
RP11-54A9.1	ENSG00000257219	3.3904e-06
SYT1	ENSG00000067715	4.98771e-05
TMTC2	ENSG00000179104	0.000852381
RP11-887P2.1	ENSG00000246985	1.5587e-06
NTN4	ENSG00000074527	6.1292e-07
RP11-181C3.2	ENSG00000257167	7.6164e-12
RP11-181C3.2	ENSG00000257167	3.87757e-15
IKBIP	ENSG00000166130	0.00079051
GNPTAB	ENSG00000111670	0.000237346
DRAM1	ENSG00000136048	4.00051e-11
NT5DC3	ENSG00000111696	4.3991e-06
SELPLG	ENSG00000110876	2.19588e-11
ALKBH2	ENSG00000189046	0.000353067
TCHP	ENSG00000139437	1.14011e-05
ANKRD13A	ENSG00000076513	0.000351467
RP1-71H24.1	ENSG00000257452	8.38211e-05
RP11-303O9.2	ENSG00000257606	4.06889e-06
RFC5	ENSG00000111445	6.63444e-06
HSPB8	ENSG00000152137	5.25797e-15
CIT	ENSG00000122966	1.39006e-19
RP1-278C19.3	ENSG00000255857	0.000388801
RP1-278C19.3	ENSG00000255857	0.000806958
B3GNT4	ENSG00000176383	5.12404e-07
CLIP1	ENSG00000130779	0.000123381
KNTC1	ENSG00000184445	1.33661e-06
RP11-522N14.1	ENSG00000255906	2.02237e-06
ULK1	ENSG00000177169	3.39947e-07
POLE	ENSG00000177084	1.14829e-06
SKA3	ENSG00000165480	3.18587e-09
HMGB1	ENSG00000189403	3.02018e-08
FRY-AS1	ENSG00000237637	0.000294452
BRCA2	ENSG00000139618	4.27708e-05
N4BP2L1	ENSG00000139597	1.85767e-06
RFC3	ENSG00000133119	4.39508e-05
CCNA1	ENSG00000133101	0.000432106
EXOSC8	ENSG00000120699	0.000114477
LHFP	ENSG00000183722	3.22762e-07
KIAA0226L	ENSG00000102445	0.000751513
RCBTB1	ENSG00000136144	2.70804e-05
DIAPH3	ENSG00000139734	5.4798e-05
KLF5	ENSG00000102554	4.34341e-05
CLN5	ENSG00000102805	0.000261608
TMTC4	ENSG00000125247	1.58741e-05
ITGBL1	ENSG00000198542	3.86603e-10
TUBGCP3	ENSG00000126216	0.000292343
LAMP1	ENSG00000185896	0.000474771
GRTP1	ENSG00000139835	9.8791e-10
FAM70B	ENSG00000184497	2.94147e-08
METTL17	ENSG00000165792	5.4769e-05
NDRG2	ENSG00000165795	2.94549e-11
NDRG2	ENSG00000165795	2.32968e-09
HNRNPC	ENSG00000092199	0.000803079
RP11-298I3.1	ENSG00000257285	3.83039e-12
RP11-298I3.1	ENSG00000257285	3.05589e-08
CDH24	ENSG00000139880	4.7637e-05
SLC7A8	ENSG00000092068	1.20681e-05
EFS	ENSG00000100842	0.000430534
RP11-66N24.4	ENSG00000157306	1.03119e-05
NRL	ENSG00000129535	0.000879782
CIDEB	ENSG00000136305	0.000529645
LTB4R2	ENSG00000213906	0.000174329
RP11-431H16.2	ENSG00000258655	0.00068823
EGLN3	ENSG00000129521	1.15219e-05
RPS29	ENSG00000213741	1.38717e-05
AL139099.1	ENSG00000253459	1.07013e-07
MAP4K5	ENSG00000012983	5.88659e-07
NID2	ENSG00000087303	8.09295e-08
PTGER2	ENSG00000125384	8.65474e-14
CDKN3	ENSG00000100526	3.32959e-13
SAMD4A	ENSG00000020577	2.39316e-15
WDHD1	ENSG00000198554	3.32904e-06
DLGAP5	ENSG00000126787	1.71055e-17
C14orf37	ENSG00000139971	0.000308094
DACT1	ENSG00000165617	1.2452e-05
RHOJ	ENSG00000126785	2.07072e-07
SYNE2	ENSG00000054654	0.000346744
MTHFD1	ENSG00000100714	1.32909e-09
MTHFD1	ENSG00000100714	5.9127e-05
CHURC1-FNTB	ENSG00000125954	0.00040355
RP11-72M17.1	ENSG00000258561	0.000336446
ARG2	ENSG00000081181	1.36821e-05
MAP3K9	ENSG00000006432	3.27016e-05
ZFYVE1	ENSG00000165861	0.000501514
PSEN1	ENSG00000080815	3.35495e-05
LTBP2	ENSG00000119681	6.27157e-14
LTBP2	ENSG00000119681	8.66657e-11
LTBP2	ENSG00000119681	4.33744e-07
IRF2BPL	ENSG00000119669	4.80599e-05
ISM2	ENSG00000100593	8.39232e-10
ITPK1	ENSG00000100605	1.86377e-05
MOAP1	ENSG00000165943	2.12007e-05
RP11-371E8.4	ENSG00000259066	4.1601e-06
SERPINA5	ENSG00000188488	1.21724e-07
LINC00341	ENSG00000229645	1.39139e-06
C14orf49	ENSG00000176438	4.09821e-05
RP11-404P21.8	ENSG00000258691	1.97151e-06
CCNK	ENSG00000090061	6.09812e-07
CCNK	ENSG00000090061	8.69018e-06
DYNC1H1	ENSG00000197102	0.00085867
DYNC1H1	ENSG00000197102	0.000282745
KLC1	ENSG00000126214	1.81133e-08
KIF26A	ENSG00000066735	1.60385e-05
AKT1	ENSG00000142208	0.000768498
C14orf79	ENSG00000140104	0.000566575
JAG2	ENSG00000184916	1.7344e-05
NDN	ENSG00000182636	2.49706e-10
SNRPN	ENSG00000128739	2.67244e-08
SNRPN	ENSG00000128739	1.21015e-06
SNHG14	ENSG00000224078	2.83293e-05
APBA2	ENSG00000034053	1.33314e-06
ARHGAP11A	ENSG00000198826	1.62156e-16
GOLGA8A	ENSG00000175265	0.000117922
RP11-624L4.1	ENSG00000259345	1.21221e-06
THBS1	ENSG00000137801	8.06499e-07
THBS1	ENSG00000137801	3.01555e-08
BUB1B	ENSG00000156970	2.3574e-22
BUB1B	ENSG00000156970	0.000121093
BUB1B	ENSG00000156970	0.000126137
C15orf52	ENSG00000188549	1.94466e-14
C15orf23	ENSG00000128944	0.000432576
CASC5	ENSG00000137812	8.53539e-05
RAD51	ENSG00000051180	8.62694e-11
VPS18	ENSG00000104142	0.000462254
RP11-46M12.1	ENSG00000247556	4.11443e-06
NUSAP1	ENSG00000137804	1.5405e-31
ITPKA	ENSG00000137825	0.00030673
JMJD7-PLA2G4B	ENSG00000168970	4.86766e-06
JMJD7-PLA2G4B	ENSG00000168970	2.84172e-07
JMJD7-PLA2G4B	ENSG00000168970	3.07682e-07
JMJD7-PLA2G4B	ENSG00000168970	4.80687e-11
CTD-2382E5.1	ENSG00000246740	7.10063e-12
PLA2G4F	ENSG00000168907	0.000257242
TUBGCP4	ENSG00000137822	0.000121526
SERINC4	ENSG00000184716	0.000281196
WDR76	ENSG00000092470	1.59749e-13
SHF	ENSG00000138606	0.00014283
SLC24A5	ENSG00000188467	0.000883032
RP11-154J22.1	ENSG00000259488	1.22712e-08
FBN1	ENSG00000166147	6.63464e-08
CEP152	ENSG00000103995	6.85684e-05
CCNB2	ENSG00000157456	5.24733e-22
TLN2	ENSG00000171914	2.90096e-07
TPM1	ENSG00000140416	1.84533e-09
TPM1	ENSG00000140416	4.63291e-09
TPM1	ENSG00000140416	8.2924e-06
RAB8B	ENSG00000166128	3.56553e-08
CSNK1G1	ENSG00000169118	2.87994e-07
PIF1	ENSG00000140451	1.7963e-19
PAQR5	ENSG00000137819	5.00154e-05
PAQR5	ENSG00000137819	0.000507298
RP11-253M7.1	ENSG00000259426	3.70675e-05
PKM2	ENSG00000067225	0.00089479
STRA6	ENSG00000137868	4.19617e-15
STRA6	ENSG00000137868	0.000199948
FAM108C1	ENSG00000136379	3.40562e-05
RP11-752G15.3	ENSG00000259462	1.04005e-07
AC024270.1	ENSG00000166503	0.000257289
FANCI	ENSG00000140525	5.44164e-06
RP11-429B14.1	ENSG00000259713	8.64578e-13
IDH2	ENSG00000182054	2.94152e-12
BLM	ENSG00000197299	5.14261e-06
UNC45A	ENSG00000140553	0.000633223
AC068831.6	ENSG00000258384	8.17933e-05
PRC1	ENSG00000198901	1.92391e-31
PRC1	ENSG00000198901	5.41091e-16
FAM174B	ENSG00000185442	2.05215e-05
ARRDC4	ENSG00000140450	0.000483623
ALDH1A3	ENSG00000184254	1.53807e-08
ALDH1A3	ENSG00000184254	2.12029e-05
RPUSD1	ENSG00000007376	3.35506e-08
BAIAP3	ENSG00000007516	0.000996114
GNPTG	ENSG00000090581	0.000892445
CLCN7	ENSG00000103249	0.000215876
MRPS34	ENSG00000074071	0.000223607
NOXO1	ENSG00000196408	0.000320459
NTHL1	ENSG00000065057	0.000316427
ABCA3	ENSG00000167972	2.2051e-05
CCNF	ENSG00000162063	7.03973e-16
C16orf59	ENSG00000162062	6.43368e-06
PRSS21	ENSG00000007038	0.000905171
PRSS22	ENSG00000005001	7.43046e-05
KREMEN2	ENSG00000131650	2.2874e-12
KREMEN2	ENSG00000131650	5.65031e-24
PKMYT1	ENSG00000127564	1.86073e-09
HCFC1R1	ENSG00000103145	3.93284e-05
HCFC1R1	ENSG00000103145	5.63116e-12
IL32	ENSG00000008517	0.000134479
DNASE1	ENSG00000213918	8.19289e-07
TFAP4	ENSG00000090447	1.91187e-17
PPL	ENSG00000118898	0.000562415
ABAT	ENSG00000183044	1.02803e-08
EMP2	ENSG00000213853	6.75257e-12
EMP2	ENSG00000213853	1.2168e-07
RMI2	ENSG00000175643	1.58636e-07
CPPED1	ENSG00000103381	1.01924e-06
SHISA9	ENSG00000237515	0.000654918
ITPRIPL2	ENSG00000205730	6.76306e-09
IQCK	ENSG00000174628	0.00027172
ERI2	ENSG00000196678	1.77319e-05
PLK1	ENSG00000166851	2.4e-44
KIF22	ENSG00000079616	1.17102e-21
MAZ	ENSG00000103495	7.60136e-05
PRRT2	ENSG00000167371	2.45591e-06
C16orf53	ENSG00000185928	1.14721e-13
C16orf53	ENSG00000185928	3.54299e-06
ASPHD1	ENSG00000174939	1.99886e-06
TAOK2	ENSG00000149930	0.000209646
HIRIP3	ENSG00000149929	3.50203e-12
AC135050.2	ENSG00000249093	9.17026e-07
KAT8	ENSG00000103510	2.58069e-05
FUS	ENSG00000089280	0.000123398
SHCBP1	ENSG00000171241	3.25696e-17
ORC6	ENSG00000091651	6.2795e-05
RP11-26L20.3	ENSG00000259283	7.21107e-05
MMP2	ENSG00000087245	2.08197e-12
LPCAT2	ENSG00000087253	4.4467e-08
NUDT21	ENSG00000167005	2.29497e-09
NDRG4	ENSG00000103034	2.26494e-06
SLC38A7	ENSG00000103042	2.88808e-09
CMTM3	ENSG00000140931	4.43202e-05
CMTM4	ENSG00000183723	0.000695051
PDP2	ENSG00000172840	0.000566977
CDH16	ENSG00000166589	7.51158e-13
RRAD	ENSG00000166592	0.000174286
FAM96B	ENSG00000166595	0.000525692
PLEKHG4	ENSG00000196155	3.25021e-05
ATP6V0D1	ENSG00000159720	3.78633e-05
FAM65A	ENSG00000039523	0.000238964
RLTPR	ENSG00000159753	1.67212e-06
C16orf48	ENSG00000124074	8.34988e-10
CENPT	ENSG00000102901	0.000262981
THAP11	ENSG00000168286	4.90262e-07
LCAT	ENSG00000213398	0.000326699
PLA2G15	ENSG00000103066	9.46963e-07
HAS3	ENSG00000103044	1.18485e-06
AARS	ENSG00000090861	0.000250635
IL34	ENSG00000157368	3.52987e-17
HYDIN	ENSG00000157423	4.90728e-06
CHST6	ENSG00000183196	5.99781e-05
CHST6	ENSG00000183196	0.000203353
KIAA0182	ENSG00000131149	2.49594e-15
MAP1LC3B	ENSG00000140941	6.70087e-09
ZNF469	ENSG00000225614	5.68855e-07
CTU2	ENSG00000174177	0.000764709
CDT1	ENSG00000167513	0
CBFA2T3	ENSG00000129993	1.03645e-07
ZNF276	ENSG00000158805	0.000101872
RP11-566K11.2	ENSG00000258947	1.22921e-31
RP11-566K11.2	ENSG00000258947	8.21353e-24
DBNDD1	ENSG00000003249	3.84659e-09
VPS53	ENSG00000141252	0.000706884
SLC43A2	ENSG00000167703	8.90121e-12
MIR22HG	ENSG00000186594	1.80888e-06
RAP1GAP2	ENSG00000132359	0.000212944
ITGAE	ENSG00000083457	1.15627e-10
ARRB2	ENSG00000141480	2.10431e-05
SLC25A11	ENSG00000108528	1.98279e-05
KIF1C	ENSG00000129250	0.000584886
FAM64A	ENSG00000129195	5.76223e-29
PITPNM3	ENSG00000091622	4.0937e-05
XAF1	ENSG00000132530	1.34181e-12
RNASEK	ENSG00000219200	0.000867712
DLG4	ENSG00000132535	0.000112955
DVL2	ENSG00000004975	1.90062e-11
KCTD11	ENSG00000213859	9.08643e-11
FGF11	ENSG00000161958	1.2278e-19
TNFSF12	ENSG00000239697	1.64638e-06
TNFSF12	ENSG00000239697	1.24074e-06
TNFSF12	ENSG00000239697	1.37253e-08
PER1	ENSG00000179094	0.000986112
AURKB	ENSG00000178999	6.39104e-38
PFAS	ENSG00000178921	1.79678e-05
PIK3R5	ENSG00000141506	1.38142e-07
HS3ST3A1	ENSG00000153976	3.56127e-06
AC005863.1	ENSG00000205325	4.87863e-07
PMP22	ENSG00000109099	0.000401713
AC005971.3	ENSG00000225436	2.30335e-06
NT5M	ENSG00000205309	2.64935e-07
PEMT	ENSG00000133027	6.47471e-05
SMCR7	ENSG00000177427	4.26522e-06
SHMT1	ENSG00000176974	0.000718212
ALDH3A2	ENSG00000072210	0.000246869
LGALS9	ENSG00000168961	1.75224e-06
TMEM97	ENSG00000109084	5.28642e-10
TMEM199	ENSG00000244045	3.7481e-05
SARM1	ENSG00000004139	5.46548e-05
SPAG5	ENSG00000076382	3.26545e-22
SPAG5	ENSG00000076382	3.78086e-10
SPAG5	ENSG00000076382	3.78086e-10
SDF2	ENSG00000132581	0.000596018
SUPT6H	ENSG00000109111	0.000691483
RAB34	ENSG00000109113	3.6443e-05
DHRS13	ENSG00000167536	5.02195e-13
ANKRD13B	ENSG00000198720	0.00014941
BLMH	ENSG00000108578	9.56103e-06
LIG3	ENSG00000005156	6.01886e-07
ZNHIT3	ENSG00000108278	1.34268e-08
DUSP14	ENSG00000161326	0.000592255
C17orf96	ENSG00000179294	3.20395e-07
GSDMB	ENSG00000073605	4.28108e-09
CSF3	ENSG00000108342	2.99652e-05
THRA	ENSG00000126351	3.56939e-06
RAPGEFL1	ENSG00000108352	1.40955e-10
CDC6	ENSG00000094804	2.34733e-10
TOP2A	ENSG00000131747	6.60113e-30
KRT10	ENSG00000186395	8.12498e-05
KRTAP2-3	ENSG00000212724	5.73987e-22
KRT13	ENSG00000171401	6.44625e-08
KRT19	ENSG00000171345	2.10356e-05
PTRF	ENSG00000177469	7.64079e-05
ATP6V0A1	ENSG00000033627	4.53993e-07
COASY	ENSG00000068120	4.49836e-05
VAT1	ENSG00000108828	0.000753489
BRCA1	ENSG00000012048	0.000181326
ETV4	ENSG00000175832	2.90725e-05
DUSP3	ENSG00000108861	1.13004e-09
C17orf53	ENSG00000125319	2.08725e-08
FZD2	ENSG00000180340	7.93894e-06
KIF18B	ENSG00000186185	1.28885e-33
C1QL1	ENSG00000131094	8.28484e-11
ARHGAP27	ENSG00000159314	0.000357315
ITGB3	ENSG00000259207	0.000103074
COPZ2	ENSG00000005243	2.00993e-09
NFE2L1	ENSG00000082641	0.00094476
B4GALNT2	ENSG00000167080	0.000845196
NGFR	ENSG00000064300	0.000773073
NGFR	ENSG00000064300	0.000205724
TMEM92	ENSG00000167105	2.39954e-05
EME1	ENSG00000154920	1.33409e-07
EPN3	ENSG00000049283	1.82481e-07
ABCC3	ENSG00000108846	0.000155676
UTP18	ENSG00000011260	0.000222984
RNF43	ENSG00000108375	0.000354714
MTMR4	ENSG00000108389	8.97763e-05
AC099850.1	ENSG00000224738	1.40666e-06
PRR11	ENSG00000068489	1.48938e-10
SMARCD2	ENSG00000108604	4.96067e-05
TEX2	ENSG00000136478	9.05794e-07
RP11-84E24.3	ENSG00000256124	0.000347188
SLC9A3R1	ENSG00000109062	1.48493e-17
USH1G	ENSG00000182040	0.000144449
CDR2L	ENSG00000109089	0.000532348
ARMC7	ENSG00000125449	0.000155129
NUP85	ENSG00000125450	0.000197085
SLC25A19	ENSG00000125454	8.69074e-06
TSEN54	ENSG00000182173	4.55943e-05
ITGB4	ENSG00000132470	0.000529663
GALK1	ENSG00000108479	2.59902e-06
ZACN	ENSG00000186919	3.10397e-05
ZACN	ENSG00000186919	0.000102907
QRICH2	ENSG00000129646	3.06931e-13
PRPSAP1	ENSG00000161542	6.73497e-10
CYGB	ENSG00000161544	5.25612e-22
CYGB	ENSG00000161544	1.31621e-07
MXRA7	ENSG00000182534	0.000203583
TNRC6C	ENSG00000078687	8.41446e-06
TK1	ENSG00000167900	6.84585e-25
BIRC5	ENSG00000089685	1.22634e-37
SOCS3	ENSG00000184557	1.42745e-08
TIMP2	ENSG00000035862	1.3139e-17
TIMP2	ENSG00000035862	9.21479e-05
LGALS3BP	ENSG00000108679	0.000353797
AC073624.1	ENSG00000214112	1.65266e-17
CBX2	ENSG00000173894	4.90277e-07
SLC26A11	ENSG00000181045	2.19589e-06
FSCN2	ENSG00000186765	2.97369e-05
NPLOC4	ENSG00000182446	0.000848287
THOC4	ENSG00000183684	0.000100066
PCYT2	ENSG00000185813	0.000499948
AC145207.1	ENSG00000247329	1.50212e-05
PYCR1	ENSG00000183010	0.000895956
STRA13	ENSG00000169689	0.000645118
LRRC45	ENSG00000169683	1.23996e-07
DCXR	ENSG00000169738	0.000704042
SLC16A3	ENSG00000141526	5.23354e-10
SECTM1	ENSG00000141574	0.000910895
TBCD	ENSG00000141556	0.00019968
TBCD	ENSG00000141556	6.62976e-12
CLUL1	ENSG00000079101	1.22432e-07
C18orf56	ENSG00000176912	1.95966e-10
NDC80	ENSG00000080986	1.87033e-08
VAPA	ENSG00000101558	0.000898254
IMPA2	ENSG00000141401	1.59228e-17
AFG3L2	ENSG00000141385	0.000182223
SNRPD1	ENSG00000167088	0.000697898
LAMA3	ENSG00000053747	0.000192343
CDH2	ENSG00000170558	2.49908e-08
DSG1	ENSG00000134760	3.95493e-06
RNF138	ENSG00000134758	0.000203504
INO80C	ENSG00000153391	0.000666327
MOCOS	ENSG00000075643	3.07966e-06
FHOD3	ENSG00000134775	2.63843e-07
LIPG	ENSG00000101670	4.5535e-05
SKA1	ENSG00000154839	2.95171e-15
RAB27B	ENSG00000041353	0.000356412
NEDD4L	ENSG00000049759	0.000185466
RNF152	ENSG00000176641	1.36477e-18
SERPINB4	ENSG00000206073	1.03722e-07
SERPINB11	ENSG00000206072	1.52232e-07
TSHZ1	ENSG00000179981	0.000208677
C2CD4C	ENSG00000183186	6.83073e-05
HCN2	ENSG00000099822	2.22164e-06
C19orf21	ENSG00000099812	6.08453e-08
APC2	ENSG00000115266	5.20161e-05
LMNB2	ENSG00000176619	2.38939e-05
C19orf77	ENSG00000095932	6.93442e-06
C19orf28	ENSG00000161091	3.86221e-09
C19orf28	ENSG00000161091	1.70198e-18
HMG20B	ENSG00000064961	0.000612324
PIP5K1C	ENSG00000186111	1.30826e-12
DAPK3	ENSG00000167657	1.63643e-06
CHAF1A	ENSG00000167670	1.93273e-06
SEMA6B	ENSG00000167680	1.09718e-07
TNFAIP8L1	ENSG00000185361	2.8363e-06
PLIN3	ENSG00000105355	0.000233014
UHRF1	ENSG00000034063	0.000272426
KDM4B	ENSG00000127663	1.03163e-06
PTPRS	ENSG00000105426	3.05423e-17
CAPS	ENSG00000105519	5.49768e-21
MLLT1	ENSG00000130382	0.000279242
CRB3	ENSG00000130545	4.70302e-05
TNFSF14	ENSG00000125735	0.000168353
C3	ENSG00000125730	7.57421e-31
MCOLN1	ENSG00000090674	2.10294e-06
SNAPC2	ENSG00000104976	8.98279e-07
ANGPTL4	ENSG00000167772	5.15266e-11
MUC16	ENSG00000181143	0.000578055
ZNF812	ENSG00000224689	1.33446e-07
C19orf66	ENSG00000130813	2.23216e-09
C19orf66	ENSG00000130813	2.95257e-06
DNMT1	ENSG00000130816	6.5307e-09
ICAM1	ENSG00000090339	1.48235e-40
ILF3	ENSG00000129351	7.57718e-05
SPC24	ENSG00000161888	4.97963e-24
ECSIT	ENSG00000130159	9.71609e-05
CNN1	ENSG00000130176	3.43817e-07
ACP5	ENSG00000102575	2.29958e-05
ZNF69	ENSG00000198429	3.96518e-05
WDR83	ENSG00000123154	0.000766265
JUNB	ENSG00000171223	0.000611852
RNASEH2A	ENSG00000104889	1.02996e-22
RAD23A	ENSG00000179262	0.0001138
IER2	ENSG00000160888	0.000149415
SAMD1	ENSG00000141858	0.00012005
ASF1B	ENSG00000105011	5.51689e-20
AC022098.3	ENSG00000248045	2.30169e-05
DDX39A	ENSG00000123136	1.355e-05
AC020911.1	ENSG00000246896	0.00014289
AC020911.1	ENSG00000246896	1.5585e-09
AC020911.1	ENSG00000246896	1.52588e-05
AC020911.1	ENSG00000246896	2.5485e-07
AC020911.1	ENSG00000246896	0.000779573
TMEM38A	ENSG00000072954	6.87824e-07
NWD1	ENSG00000188039	1.50858e-05
HAUS8	ENSG00000131351	7.29397e-06
DDA1	ENSG00000130311	1.395e-05
GTPBP3	ENSG00000130299	0.000226513
BST2	ENSG00000130303	9.81769e-11
COMP	ENSG00000105664	8.09593e-18
RFXANK	ENSG00000064490	5.10728e-06
GMIP	ENSG00000089639	0.00024481
ZNF626	ENSG00000188171	0.000337981
CEBPA	ENSG00000245848	3.70691e-09
CEBPG	ENSG00000153879	0.000823626
PDCD2L	ENSG00000126249	0.000546556
UBA2	ENSG00000126261	1.02216e-05
FXYD5	ENSG00000089327	0.000932037
LSR	ENSG00000105699	1.42781e-16
SBSN	ENSG00000189001	4.39659e-05
HAUS5	ENSG00000249115	1.84533e-09
HAUS5	ENSG00000249115	1.86762e-09
PSENEN	ENSG00000205155	0.000469292
CLIP3	ENSG00000105270	1.3868e-06
WDR62	ENSG00000075702	8.96995e-06
COX7A1	ENSG00000161281	0.000680216
ZNF793	ENSG00000188227	0.000709244
ZFP36	ENSG00000128016	0.000541361
DYRK1B	ENSG00000105204	0.000165952
FBL	ENSG00000105202	2.46107e-16
PRX	ENSG00000105227	5.82258e-05
BLVRB	ENSG00000090013	0.000162338
SNRPA	ENSG00000077312	2.94953e-09
CEACAM6	ENSG00000086548	0.000557852
LIPE	ENSG00000079435	1.47301e-06
XRCC1	ENSG00000073050	2.23645e-05
IRGQ	ENSG00000167378	0.000110757
LYPD5	ENSG00000159871	1.0062e-08
PVR	ENSG00000073008	7.13886e-06
DMPK	ENSG00000104936	0.000350086
CCDC61	ENSG00000104983	9.05888e-05
IGFL2	ENSG00000204866	0.000349409
AC006262.2	ENSG00000256017	1.88056e-05
AC006262.1	ENSG00000236057	8.20281e-08
PNMAL1	ENSG00000182013	4.09012e-16
STRN4	ENSG00000090372	0.00019579
GLTSCR2	ENSG00000105373	0.000489854
LIG1	ENSG00000105486	1.27228e-12
SULT2B1	ENSG00000088002	1.31098e-19
GYS1	ENSG00000104812	1.54984e-05
IRF3	ENSG00000126456	0.000542232
PRMT1	ENSG00000126457	0.000649857
IL4I1	ENSG00000104951	0.000367672
MYH14	ENSG00000105357	0.000269279
KCNC3	ENSG00000131398	2.10959e-09
POLD1	ENSG00000062822	6.23962e-28
FAM71E1	ENSG00000142530	2.75877e-05
C19orf48	ENSG00000167747	0.000103012
KLK1	ENSG00000167748	1.03105e-07
KLK5	ENSG00000167754	0.000804202
KLK7	ENSG00000169035	4.15203e-12
KLK14	ENSG00000129437	1.34085e-08
ZNF432	ENSG00000256087	1.88877e-05
ZNF841	ENSG00000197608	1.06597e-05
AC010332.1	ENSG00000246015	5.18547e-08
ZNF528	ENSG00000167555	1.19061e-09
ZNF578	ENSG00000258405	4.76639e-08
AC008753.6	ENSG00000228323	2.55338e-12
MYADM	ENSG00000179820	1.04029e-08
MBOAT7	ENSG00000125505	8.04053e-05
PTPRH	ENSG00000080031	1.95898e-06
RPL28	ENSG00000108107	3.23824e-13
ZNF135	ENSG00000176293	0.000703048
ZNF324	ENSG00000083812	0.000230738
TRIB3	ENSG00000101255	0.000223618
RAD21L1	ENSG00000244588	3.79979e-07
SIRPA	ENSG00000198053	4.73346e-06
SNRPB	ENSG00000125835	0.000507014
MRPS26	ENSG00000125901	0.00046506
ATRN	ENSG00000088812	0.000442295
CDC25B	ENSG00000101224	2.89301e-09
PCNA	ENSG00000132646	3.89011e-10
MCM8	ENSG00000125885	5.15937e-09
RRBP1	ENSG00000125844	1.88034e-05
OVOL2	ENSG00000125850	9.04694e-05
FOXA2	ENSG00000125798	9.91683e-10
RP3-322G13.7	ENSG00000234832	3.08386e-06
C20orf3	ENSG00000101474	8.72002e-05
GINS1	ENSG00000101003	2.71066e-07
HM13	ENSG00000101294	0.000872
TPX2	ENSG00000088325	1.53999e-13
DNMT3B	ENSG00000088305	7.96765e-05
SNTA1	ENSG00000101400	0.000177514
E2F1	ENSG00000101412	2.22628e-13
RP11-346K17.4	ENSG00000225065	6.14382e-12
ACSS2	ENSG00000131069	1.0024e-07
EDEM2	ENSG00000088298	1.04013e-07
EDEM2	ENSG00000088298	0.000203758
EPB41L1	ENSG00000088367	0.000139691
RP5-977B1.7	ENSG00000232907	4.16198e-20
RP5-977B1.7	ENSG00000232907	2.45207e-19
DSN1	ENSG00000149636	0.000151911
C20orf118	ENSG00000101342	0.000435824
RBL1	ENSG00000080839	0.00015243
BLCAP	ENSG00000166619	0.000363309
TGM2	ENSG00000198959	6.66816e-05
ARHGAP40	ENSG00000124143	0.000634909
FAM83D	ENSG00000101447	8.03947e-26
LPIN3	ENSG00000132793	1.24728e-06
LPIN3	ENSG00000132793	8.97309e-07
MYBL2	ENSG00000101057	2.91423e-21
PKIG	ENSG00000168734	1.0226e-05
RP11-445H22.4	ENSG00000244558	0.000364758
WFDC5	ENSG00000175121	4.85478e-05
PI3	ENSG00000124102	6.02142e-09
SDC4	ENSG00000124145	6.29089e-07
SYS1	ENSG00000204070	0.000124016
WFDC2	ENSG00000101443	0.000689005
WFDC3	ENSG00000124116	0.0005824
UBE2C	ENSG00000175063	2.08475e-31
PCIF1	ENSG00000100982	0.000158673
ZNFX1	ENSG00000124201	1.31467e-07
CEBPB	ENSG00000172216	0.000213715
ATP9A	ENSG00000054793	1.55967e-07
TSHZ2	ENSG00000182463	2.44911e-06
CYP24A1	ENSG00000019186	7.38461e-12
C20orf108	ENSG00000124098	3.14525e-08
AURKA	ENSG00000087586	3.11486e-15
PMEPA1	ENSG00000124225	2.53425e-12
CTSZ	ENSG00000101160	3.26465e-07
CTSZ	ENSG00000101160	4.59918e-06
PHACTR3	ENSG00000087495	9.02762e-06
C20orf177	ENSG00000196227	0.000266244
CDH4	ENSG00000179242	0.000135935
RP11-93B14.6	ENSG00000167046	3.87482e-11
SLCO4A1	ENSG00000101187	0.00099475
STMN3	ENSG00000197457	3.32684e-05
RTEL1	ENSG00000258366	4.5337e-06
RTEL1	ENSG00000258366	4.54062e-06
SLC2A4RG	ENSG00000125520	0.000457183
CXADR	ENSG00000154639	1.20094e-07
BTG3	ENSG00000154640	2.56535e-05
APP	ENSG00000142192	1.23393e-06
ADAMTS1	ENSG00000154734	8.1816e-27
AP001601.2	ENSG00000223563	8.56511e-05
MIS18A	ENSG00000159055	1.89082e-08
SON	ENSG00000159140	4.37573e-07
RUNX1	ENSG00000159216	0.000133472
AP000689.1	ENSG00000255739	6.50806e-06
MORC3	ENSG00000159256	6.0593e-13
TMPRSS3	ENSG00000160183	1.00508e-05
TMPRSS3	ENSG00000160183	5.89294e-19
TMPRSS3	ENSG00000160183	5.96815e-11
TMPRSS3	ENSG00000160183	9.69483e-07
TMPRSS3	ENSG00000160183	0.000818443
MX2	ENSG00000183486	5.58122e-10
MX2	ENSG00000183486	3.91706e-05
MX2	ENSG00000183486	6.10144e-10
MX2	ENSG00000183486	5.91641e-06
MX2	ENSG00000183486	0.00021204
TRPM2	ENSG00000142185	5.65669e-08
PTTG1IP	ENSG00000183255	8.30335e-10
LINC00163	ENSG00000234880	5.08312e-12
COL18A1	ENSG00000182871	7.42511e-05
COL6A1	ENSG00000142156	4.08963e-25
COL6A2	ENSG00000142173	9.98459e-13
C21orf58	ENSG00000160298	2.75691e-09
S100B	ENSG00000160307	2.89942e-08
IL17RA	ENSG00000177663	1.61191e-06
XXbac-B461K10.4	ENSG00000093100	0.000753717
PRODH	ENSG00000100033	3.17361e-05
DGCR5	ENSG00000237517	0.000479292
CDC45	ENSG00000093009	3.17877e-15
TBX1	ENSG00000184058	1.0096e-06
TRMT2A	ENSG00000099899	7.56244e-06
ZDHHC8	ENSG00000099904	0.000721565
AC006547.14	ENSG00000234409	1.78425e-08
AIFM3	ENSG00000183773	1.03873e-05
SMARCB1	ENSG00000099956	0.000280571
SLC2A11	ENSG00000133460	3.67389e-05
KB-1995A5.13	ENSG00000256511	2.573e-06
ASPHD2	ENSG00000128203	0.000573319
TTC28-AS1	ENSG00000235954	3.1311e-07
MTMR3	ENSG00000100330	8.45506e-14
MTMR3	ENSG00000100330	4.91827e-08
MTMR3	ENSG00000100330	4.42884e-06
MTMR3	ENSG00000100330	1.11514e-06
LIMK2	ENSG00000182541	0.000234906
PISD	ENSG00000241878	0.000172643
SYN3	ENSG00000185666	5.95099e-12
HMOX1	ENSG00000100292	3.88993e-12
MCM5	ENSG00000100297	1.9737e-16
MCM5	ENSG00000100297	7.90661e-15
RASD2	ENSG00000100302	9.183e-10
APOL2	ENSG00000128335	3.3366e-12
APOL1	ENSG00000100342	4.91035e-16
MYH9	ENSG00000100345	0.000440367
FOXRED2	ENSG00000100350	1.51094e-05
NOL12	ENSG00000100101	5.3245e-09
GCAT	ENSG00000100116	0.000313508
POLR2F	ENSG00000100142	0.000519845
TMEM184B	ENSG00000198792	7.12028e-06
TMEM184B	ENSG00000198792	0.000176663
RP1-199H16.5	ENSG00000184949	2.90774e-09
NPTXR	ENSG00000221890	2.28206e-06
PDGFB	ENSG00000100311	5.69914e-06
ATF4	ENSG00000128272	0.000311718
MKL1	ENSG00000196588	7.14822e-05
CENPM	ENSG00000100162	2.71401e-19
RRP7A	ENSG00000189306	0.000308221
TTLL12	ENSG00000100304	5.56871e-09
SULT4A1	ENSG00000130540	3.78401e-08
WNT7B	ENSG00000188064	0.00010284
C22orf26	ENSG00000182257	1.08964e-14
GTSE1	ENSG00000075218	2.872e-25
TRMU	ENSG00000100416	2.48528e-08
ADM2	ENSG00000128165	0.000267381
NCAPH2	ENSG00000025770	3.77389e-12
CHKB	ENSG00000100288	4.22989e-06
PLCXD1	ENSG00000182378	0.00014932
PPP2R3B	ENSG00000167393	0.000110373
ARSD	ENSG00000006756	1.09301e-06
ARSD	ENSG00000006756	0.000260661
MXRA5	ENSG00000101825	4.06258e-18
STS	ENSG00000101846	0.000795966
PRPS2	ENSG00000101911	9.37221e-13
EGFL6	ENSG00000198759	1.76073e-05
PIR	ENSG00000087842	4.48868e-05
TXLNG	ENSG00000086712	3.37786e-05
REPS2	ENSG00000169891	8.12636e-08
SCML1	ENSG00000047634	4.18017e-05
AC117517.1	ENSG00000249566	1.78971e-06
GK	ENSG00000198814	0.00064115
RP5-972B16.2	ENSG00000250349	6.83254e-06
MAOB	ENSG00000069535	8.66657e-11
SLC9A7	ENSG00000065923	5.04459e-05
RP2	ENSG00000102218	0.000736666
ELK1	ENSG00000126767	0.000344197
SUV39H1	ENSG00000101945	1.07255e-10
SUV39H1	ENSG00000101945	6.81176e-06
PCSK1N	ENSG00000102109	4.47916e-06
SLC35A2	ENSG00000102100	0.000573233
CCDC120	ENSG00000147144	4.80649e-06
FAM120C	ENSG00000184083	0.000423348
SPIN4	ENSG00000186767	4.58161e-06
HEPH	ENSG00000089472	1.51378e-09
EFNB1	ENSG00000090776	0.000284829
PDZD11	ENSG00000120509	5.27986e-18
NHSL2	ENSG00000204131	1.83275e-13
PIN4	ENSG00000102309	3.3119e-07
SLC16A2	ENSG00000147100	4.14338e-08
NAP1L3	ENSG00000186310	3.74121e-05
ARMCX3-AS1	ENSG00000228275	5.80709e-09
ARMCX2	ENSG00000184867	1.21884e-05
TSC22D3	ENSG00000157514	0.000239268
AMOT	ENSG00000126016	0.000194163
RP3-404F18.2	ENSG00000224281	1.33314e-06
RP3-404F18.2	ENSG00000224281	7.13168e-07
LAMP2	ENSG00000005893	5.16759e-07
GLUD2	ENSG00000182890	0.00069323
ZDHHC9	ENSG00000188706	1.03977e-05
GPC4	ENSG00000076716	3.62783e-05
AC004383.4	ENSG00000223749	2.19721e-05
FAM127C	ENSG00000212747	9.46013e-06
FAM127A	ENSG00000134590	1.3923e-05
RBMX	ENSG00000147274	6.09033e-07
LDOC1	ENSG00000182195	3.31304e-05
IDS	ENSG00000010404	8.99314e-08
IDS	ENSG00000010404	1.36357e-05
TREX2	ENSG00000183479	2.87057e-05
TREX2	ENSG00000183479	1.00989e-07
ABCD1	ENSG00000101986	1.41119e-09
U52111.14	ENSG00000232725	4.11036e-08
PLXNB3	ENSG00000198753	1.59604e-09
L1CAM	ENSG00000198910	1.59379e-06
PLXNA3	ENSG00000130827	6.68622e-11
LAGE3	ENSG00000196976	0.000232221
UBL4A	ENSG00000102178	0.000979488
G6PD	ENSG00000160211	0.000914997
